# Supplementary material for: Endophytic ability of the insecticidal bacterium Brevibacillus laterosporus in Brassica
Source: PLoS One. 2019 May 22;14(5):e0216341. doi: 10.1371/journal.pone.0216341 (PMC6530831; doi:10.1371/journal.pone.0216341)
Supplement: S1 Data — (FASTA) [file pone.0216341.s011.fasta]

>Br._aydinogluensis_BTM9_-_gb|KX583600.1|
GACTGAGCGAGCTGTAT--GGAGCTTGCTCCAGACAGGTTAGC-GGCGGACGGGTGAGTAACACGTAGGCAACCTGCCCGCAAGACCGGGATAACGTAGGGAAACTTACGCTAATACCGGATAGGGCACTCTCTCGCATGAGAGGGTGCGGAAAGGTGGCGCAA-GCTACCACTTGCGGATGGGCCTGCGGCGCATTAGCTAGTTGGTGGGGTAACGGCCTACCAAGGCGACGATGCGTAGCCGACCTGAGAGGGTGACCGGCCACACTGGGACTGAGACACGGCCCAGACTCCTACGGGAGGCAGCAGTAGGGAATTTTCCACAATGGGCGAAAGCCTGATGGAGCAACGCCGCGTGAACGATGAAGGTCTTCGGATTGTAAAGTTCTGTTGTCAGGGACGAACAAGTACC-GTTCGAACAG--GGCGGTACCTTGACGGTACCTGACGAGAAAGCCCCGGCTAACTAC-GTGCCAGCAGCCGCGGTAATACGTAGGGGGCAAGCGTTGTCCGGAAT-TATTGGGCGTAAAGCGCGCGCAGGCGGTCGGGTAAGTCTGATGTTAAAGCCCGGGGCTCAACCCCGGTTCG-CATTGGAAACTGCTCGACTTGAGTGCAGAAGAGGAAAGCGGAATTCCACGTGTAGCGGTGAAATGCGTAGAGATGTGGAGGAACACCAGTGGCGAAGGCGGCTTTCTGGTCTGT-AACTGACGCTGAGGCGCGAAAGCGT-GGGGAGCAAACAGGATTAGATACCCTGGTAGTCCACGCCGTACACGATGAGTGCTAGGTGTTGGGGGTTTCAACACCCTCAGTGCCGCAGCTAACGCAATAAGCACTCCGCCTGGGGAGTACGCTCGCAAGAGTGAAACTCAAAGGAATTGACGGGGGCCCGCACAAGCGGTGGAGCATGTGGTTTAATTCGAAGCAACGCGAAGAACCTTACCAGGTCTTGACATCCCGCT-GACCCCCCTAAAAATAGGGC--TTCCCTTC--GGGGCAACGGTGACAGGTGGTGCATGGTTGTCCTCAGCTCCTGTCGTGAGATGTTGGGGTTAATTCCCCCCACCAAGCGCAACCCTTATCGTTAGTTGCCAGCATTCAATTGGGGCACCCTAAAAAGACTGCCGTCCAACAAACCGAAGAAAGGGGGGAAGAAGTC-AAATCATCCAGGCCCCTTAGGACCGGGGGAACAC-CGGGCTACAATGGGTTGTTAAAACGGGACGCAAGCCCGCGAGGGTAAGCCAATCTCTTAAAACCAGTCTCAGTTGGATTGAGAGGGTGCAACCCCTCCGCACTATAGTCGCAACCCCCAAAAATCCGGAAATTAAAGCCCCGGGGAAAAAAGTTTCTCGGGCCCTGGTA---ACTGCCCGTCACACCACGAGAGTTTGCAACACCTCGAAGTTCG
>Br._massiliensis_phR_-_gb|NR_118322.1|
-GUCGAGCGAAGGACUU-CGGUCC--------------UUAGC-GGCGGACGGGUGAGUAACACGUAGGCAACCUGCCCGUCAGACYGGGAUAACAUAGGGAAACUUAUGCUAAUACCAGAUAGGUUUCUSGACUGCAUGGUAGGARAAGGAAAGAYGGCGCAA-GCUGUCACUUGGGGAUGGGCCUGCGGCGCAUUAGCUGGUUGGCGGGGUAACGGCCCACCAAGGCGACGAUGCGUAGCCGACCUGAGAGGGUGACCGGCCACACUGGGACUGAGACACGGCCCAGACUCCUACGGGAGGCAGCAGUAGGGAAUUUUCCACAAUGGACGAAAGUCUGAUGGAGCAACGCCGCGUGAACGAUGAAGGCCUUCGGGUUGUAAAGUUCUGUUGUCAGGGACGAACAAGUACCUGUUCGAACAG--GGCGGUACCUUGACGGUACCUGACGAGAAAGCCACGGCUAACUAC-GUGCCAGCAGCCGCGGUAAUACGUAGGUGGCAAGCGUUGUCCGGAAU-UAUUGGGCGUAAAGCGCGCGCAGGCGGCUAUGUAAGUCUGAUGUUAAAGCCCGGGGCUCAACUCCGGUUCG-CAUUGGAAACUGCGUAGCUUGAGUGCAGAAGAGGAAAGCGGUAUUCCACGUGUAGCGGUGAAAUGCGUAGAGAUGUGGAGGAACACCAGUGGCGAAGGCGGCUUUCUGGUCUGU-AACUGACGCUGAGGCGCGAAAGCGU-GGGGAGCAAACAGGAUUAGAUACCCUGGUAGUCCACGCCGUAAACGAUGAGUGCUAGGUGUUGGGGGUUUCGAUACCCUCAGUGCCGCAGCUAACGCAAUAAGCACUCCGCCUGGGGAGUACGCUCGCAAGAGUGAAACUCAAAGGAAUUGACGGGGGCCCGCACAAGCGGUGGAGCAUGUGGUUUAAUUCGAAGCAACGCGAAGAACCUUACCAGGUCUUGACAUCCCGCU-GACCGUCCUGGAGACAGGGC--UUCCCUUC--GGGGCAGCGGUGACAGGUGGUGCAUGGUUGUCGUCAGCUCGUGUCGUGAGAUGUU-GGGUUAAGUCCCGCAACGA-GCGCAACCCUUAUCUUUAGUUGCCAGCAUUCGGUU-GGGCACUCUAGAGAGACUGCCGUCGACAAGACGGAGGAAGGCGGGGAUGACGUC-AAAUCAU-CAUGCCCCUUAUGACCUGGGCUACACACGUGCUACAAU-GGCUGGUACAACGGGACGCGAGCCCGCGAGGGUUAGCCAAUCUCUGAAAACCAGUCUCAGUUCGGAUUGCAGGCUGCAACUCGCCUGCAUGA-AGUCGGAAUCGCUAGUAAU-CGCGGAUCAGCAUGCCGCGGUGAAUACGUUCCCGGGCCUU-GUACACACCGCCCGUCACACCACGAGAGUUUGCAACACC-CGAAG-UCG
>Br._laterosporus_BPM3_-_gb|EU159585.1|
-GTCGAGCGAGGGTCTT-CGGACC--------------CTAGC-GGCGGACGGGTGAGTAACACGTAGGCAACCTGCCTGTAAGACTGGGATAACATAGGGAAACTTATGCTAATACCGGATAGAGTTTTGCTTCGCATGAAGCGAAACGGAAAGATGGCGCAA-GCTATCACTTACAGATGGGCCTGCGGCGCATTAGCTAGTTGGTGAGGTAAAGGCTCACCAAGGCGACGATGCGTAGCCGACCTGAGAGGGTGACCGGCCACACTGGGACTGAGACACGGCCCAGACTCCTACGGGAGGCAGCAGTAGGGAATTTTCCACAATGGACGAAAGTCTGATGGAGCAACGCCGCGTGAACGATGAAGGCTTTCGGGTCGTAAAGTTCTGTTGTTAGGGAAGAAACAGTGCT-ATTTAAATAA--GGTAGCACCTTGACGGTACCTAACGAGAAAGCCACGGCTAACTAC-GTGCCAGCAGCCGCGGTAATACGTAGGTGGCAAGCGTTGTCCGGAAT-TATTGGGCGTAAAGCGCGCGCAGGTGGCTATGTAAGTCTGATGTTAAAGCCCGAGGCTCAACCTCGGTTCG-CATTGGAAACTGCGTAGCTTGAGTGCAGGAGAGGAAAGTGGTATTCCACGTGTAGCGGTGAAATGCGTAGAGATGTGGAGGAACACCAGTGGCGAAGGCGACTTTCTGGCCTGT-AACTGACACTGAGGCGCGAAAGCGT-GGGGAGCAAACAGGATTAGATACCCTGGTAGTCCACGCCGTAAACGATGAGTGCTAGGTGTTAGGGGTTTCAATACCCTTAGTGCCGCAGCTAACGGAATAAGCACTCCGCCTGGGGAGTACGCTCCCAAGAGTGAAACTCAAAGGAATTGACGGGGGCCCGCACAAGCGGTGGAGCATGTGGTTTAATTTGAAGCAACGCGAAGAACCTTACCAGGTCTTGACATCCCACT-GACCGCTCTAGAGATAGAGC--TTCCCTTC--GGGGCAGTGGTGACAGGTGGTGCATGGTTGTCGTCAGCTCGTGTCGTGAGATGTT-GGGTTAAGTCCCGCAACGA-GCGCAACCCTTATCTTTAGTTGCCAGCATTCAGTT-GGGCACTCTAGAGAGACTGCCGTCGACAAGACGGAGGAAGGCGGGGATGACGTC-AAATCAT-CATGCCCCTTATGACCTGGGCTACACACGTGCTACAAT-GGTTGGTACAACGGGATGCTACTTCGCGAGAAGATGCTAATCTCTTAAAACCAATCTCAGTTCGGCTCGTAGGCTGCAACTCGCCTACATGA-AGTCGGAATCGCTAGTAAT-CGCGGATCAGCATGCCGCGGTGAATACGTTCCCGGGCCTT-GTACACACCGCCCGTCACACCACGGGAGTTTGCAACACC-CGAAG-TCG
>Br._laterosporus_CT-081808_-_gb|KT363752.1|
-GTCGAGCGAGGGTCTT-CGGACC--------------CTAGC-GGCGGACGGGTGAGTAACACGTAGGCAACCTGCCTGTAAGACTGGGATAACATAGGGAAACTTATGCTAATACCGGATAGGGTTTTGCTTCGCCTGAAGCGAAACGGAAAGATGGCGCAA-GCTATCACTTACAGATGGGCCTGCGGCGCATTAGCTAGTTGGTGAGGTGACGGCTCACCAAGGCAACGATGCGTAGCCGACCTGAGAGGGTGACCGGCCACACTGGGACTGAGACACGGCCCAGACTCCTACGGGAGGCAGCAGTAGGGGATTTTCCACAATGGACGAAAGTCTGATGGAGCAACGCCGCGTGAACGATGAAGGCTTTCGGGTCGTAAAGTTCTGTTGTTAGGAAAGAAACAGTGCT-ATTTAAATAA--GGTAGCACCTTGACGGTACCTAACGAGAAAGCCACGGCTAACTAC-GTGCCAGCAGCCGCGGTAATACGTAGGTGGCAAGCGTTGTCCGGAAT-TATTGGGCGTAAAGCGCGCGCAGGTGGCTATGTAAGTCTGATGTTAAAGCCCGAGGCTCAACCTCGGTTTG-CATTGGAAACTGTGTAGCTTGAGTGCAGGAGAGGAAAGTGGTATTCCACGTGTAGCGGTGAAATGCGTAGAGATGTGGAGGAACACCAGTGGCGAAGGCGACTTTCTGGCCTGT-AACTGACACTGAGGCGCGAAAGCGT-GGGGAGCAAACAGGATTAGATACCCTGGTAGTCCACGCCGTAAACGATGAGTGCTAGGTGTTAGGGGTTTCAATACCCTTAGTGCCGCAGCTAACGCAATAAGCACTCCGCCTGGGGAGTACGCTCGCAAGAGTGAAACTCAAAGGAATTGACGGGGGCCCGCACAAGCGGTGGAGCATGTGGTTTAATTCGAAGCAACGCGAAGAACCTTACCAGGTCTTGATATCCCACT-GACCGCTCTAGAGATAGAGC--TTCCCTTC--GGGGCAGTGGTGACAGGTGGTGCATGGTTGTCGTCAGCTCGTGTCGTGAGATGTT-GGGTTAAGTCCCGCAACGA-GCGCAACCCTTATCTTTAGTTGCCAGCATTCAGTT-GGGCACTCTAGAGAGACTGCCGTCGACAAGACGGAGGAAGGCGGGGATGACGTC-AAATCAT-CATGCCCCTTATGACCTGGGCTACACACGTGCTACAAT-GGTTGGTACAACGGGATGCTACTTCGCGAGAAGATGCTAATCTCTTAAAACCAATCTCAGTTCGGATTGTAGGCTGCAACTCGCCTACATGA-AGTCGGAATTGCTAGTAAT-CGCGGATCAGCATGTCGCGGTGAATACGTTCCCGGGCCTT-GTACACACCGCCCGTCACACCACGGGAGTTTGCAACACC-CGAAG-TCG
>Br._laterosporus_NRRL_B-4189_-_gb|KT363757.1|
-GTCGAGCGAGGGTCTT-CGGACC--------------CTAGC-GGCGGACGGGTGAGTAACACGTAGGCAACCTGCCTGTAAGACTGGGATAACATAGGGAAACTTATGCTAATACCGGATAGGGTTTTGCTTCGCATGAAGCGAAACGGAAAGATGGCGCAA-GCTATCACTTGCAGATGGGCCTGCGGCGCATTAGCTAGTTGGTGAGGTAAAGGCTCACCAAGGCGACGATGCGTAGCCGACCTGAGAGGGTGACCGGCCACACTGGGACTGAGACACGGCCCAGACTCCTACGGGAGGCAGCAGTAGGGAATTTTCCACAATGGACGAAAGTCTGATGGAGCAACGCCGCGTGAACGATGAAGGCTTTCGGGTCGTAAAGTTCTGTTGTTAGGGAAGAAACAGTGCC-ATTTAAATAA--GATGGCGCCTTGACGGTACCTAACGAGAAAGCCACGGCTAACTAC-GTGCCAGCAGCCGCGGTAATACGTAGGTGGCAAGCGTTGTCCGGAAT-TATTGGGCGTAAAGCGCGCGCAGGTGGCTATGTAAGTCTGATGTTAAAGCCCGAGGCTCAACCTCGGTTCG-CATTGGAAACTGCGTAGCTTGAGTGCAGGAGAGGAAAGTGGTATTCCACGTGTAGCGGTGAAATGCGTAGAGATGTGGAGGAACACCAGTGGCGAAGGCGACTTTCTGGCCTGT-AACTGACACTGAGGCGCGAAAGCGT-GGGGAGCAAACAGGATTAGATACCCTGGTAGTCCACGCCGTAAACGATGAGTGCTAGGTGTTAGGGGTTTCAATACCCTTAGTGCCGCAGCTAACGCAATAAGCACTCCGCCTGGGGAGTACGCTCGCAAGAGTGAAACTCAAAGGAATTGACGGGGGCCCGCACAAGCGGTGGAGCATGTGGTTTAATTCGAAGCAACGCGAAGAACCTTACCAGGTCTTGACATCCCACT-GACCGCTCTAGAGATAGAGC--TTCCCTTC--GGGGCAGTGGTGACAGGTGGTGCATGGTTGTCGTCAGCTCGTGTCGTGAGATGTT-GGGTTAAGTCCCGCAACGA-GCGCAACCCTTATCTTTAGTTGCCAGCATTCAGTT-GGGCACTCTAGAGAGACTGCCGTCGACAAGACGGAGGAAGGCGGGGATGACGTC-AAATCAT-CATGCCCCTTATGACCTGGGCTACACACGTGCTACAAT-GGTTGGTACAACGGGATGCTACTTCGCGAGAAGATGCTAATCTCTTAAAACCAATCTCAGTTCGGATTGTAGGCTGCAACTCGCCTACATGA-AGTCGGAATCGCTAGTAAT-CGCGGATCAGCATGCCGCGGTGAATACGTTCCCGGGCCTT-GTACACACCGCCCGTCACACCACGGGAGTTTGCAACACC-CGAAG-TCG
>Br._laterosporus_DY23_-_gb|KT265874.1|
-GTCGAGCGAGGGTTTT-CGGACC--------------CTAGC-GGCGGACGGGTGAGTAACACGTAGGCAACCTGCCTGTAAGACTGGGATAACATAGGGAAACTTATGCTAATACCGGATAGAGTTTTGCTTCGCATGAAGCGAAACGGAAAGATGGCGCAA-GCTATCACTTGCAGATGGGCCTGCGGCGCATTAGCTAGTTGGTGAGGTAAAGGCTCACCAAGGCGACGATGCGTAGCCGACCTGAGAGGGTGACCGGCCACACTGGGACTGAGACACGGCCCAGACTCCTACGGGAGGCAGCAGTAGGGAATTTTCCACAATGGACGAAAGTCTGATGGAGCAACGCCGCGTGAACGATGAAGGCTTTCGGGTCGTAAAGTTCTGTTGTTAGGGAAGAAACAGTGCT-ATTTAAATAA--GGTGGCACCTTGACGGTACCTAACGAGAAAGCCACGGCTAACTAC-GTGCCAGCAGCCGCGGTAATACGTAGGTGGCAAGCGTTGTCCGGAAT-TATTGGGCGTAAAGCGCGCGCAGGTGGCTATGTAAGTCTGATGTTAAAGCCCGGGGCTCAACCTCGGTTCG-CATTGGAAACTGCGTAGCTTGAGTGCAGGAGAGGAAAGTGGTATTCCACGTGTAGCGGTGAAATGCGTAGAGATGTGGAGGAACACCAGTGGCGAAGGCGACTTTCTGGCCTGT-AACTGACACTGAGGCGCGAAAGCGT-GGGGAGCAAACAGGATTAGATACCCTGGTAGTCCACGCCGTAAACGATGAGTGCTAGGTGTTAGGGGTTTCAATACCCTTAGTGCCGCAGCTAACGCAATAAGCACTCCGCCTGGGGAGTACGCTCGCAAGAGTGAAACTCAAAGGAATTGACGGGGGCCCGCACAAGCGGTGGAGCATGTGGTTTAATTCGAAGCAACGCGAAGAACCTTACCAGGTCTTGACATCCCACT-GACCGCTCTAGAGATAGAGC--TTCCCTTC--GGGGCAGTGGTGACAGGTGGTGCATGGTTGTCGTCAGCTCGTGTCGTGAGATGTT-GGGTTAAGTCCCGCAACGA-GCGCAACCCTTATCTTTAGTTGCCAGCATTCAGTT-GGGCACTCTAGAGAGACTGCCGTCGACAAGACGGAGGAAGGCGGGGATGACGTC-AAATCAT-CATGCCCCTTATGACCTGGGCTACACACGTGCTACAAT-GGTTGGTACAACGGGATGCTACTTCGCGAGAAGATGCTAATCTCTTAAAACCAATCTCAGTTCGGATTGTAGGCTGCAACTCGCCTACATGA-AGTCGGAATCGCTAGTAAT-CGCGGATCAGCATGCCGCGGTGAATACGTTCCCGGGCCTT-GTACACACCGCCCGTCACACCACGGGAGTTTGCAACACC-CGAAG-TCG
>Br._laterosporus_Lakshmi1210_-_gb|HQ412764.1|
-GTCGAGCGAGGGTTTT-CGGACC--------------CTAGC-GGCGGACGGGTGAGTAACACGTAGGCAACCTGCCTGTAAGACTGGGATAACATAGGGAAACTTATGCTAATACCGGATAGAGTTTTGCTTCGCATGAAGCGAAACGGAAAGATGGCGCAA-GCTATCACTTGCAGATGGGCCTGCGGCGCATTAGCTAGTTGGTGAGGTAAAGGCTCACCAAGGCGACGATGCGTAGCCGACCTGAGAGGGTGACCGGCCACACTGGGACTGAGACACGGCCCAGACTCCTACGGGAGGCAGCAGTAGGGAATTTTCCACAATGGACGAAAGTCTGATGGAGCAACGCCGCGTGAACGATGAAGGCTTTCGGGTCGTAAAGTTCTGTTGTTAGGGAAGAAACAGTGCC-ATTTAAATAA--GATGGCACCTTGACGGTACCTAACGAGAAAGCCACGGCTAACTAC-GTGCCAGCAGCCGCGGTAATACGTAGGTGGCAAGCGTTGTCCGGAAT-TATTGGGCGTAAAGCGCGCGCAGGTGGCTATGTAAGTCTGATGTTAAAGCCCGGGGCTCAACCTCGGTTCG-CATTGGAAACTGCGTAGCTTGAGTGCAGGAGAGGAAAGTGGTATTCCACGTGTAGCGGTGAAATGCGTAGAGATGTGGAGGAACACCAGTGGCGAAGGCGACTTTCTGGCCTGT-AACTGACACTGAGGCGCGAAAGCGT-GGGGAGCAAACAGGATTAGATACCCTGGTAGTCCACGCCGTAAACGATGAGTGCTAGGTGTTAGGGGTTTCAATACCCTTAGTGCCGCAGCTAACGCAATAAGCACTCCGCCTGGGGAGTACGCTCGCAAGAGTGAAACTCAAAGGAATTGACGGGGGCCCGCACAAGCGGTGGAGCATGTGGTTTAATTCGAAGCAACGCGAAGAACCTTACCAGGTCTTGACATCCCACT-GACCGCTCTAGAGATAGAGC--TTCCCTTC--GGGGCAGTGGTGACAGGTGGTGCATGGTTGTCGTCAGCTCGTGTCGTGAGATGTT-GGGTTAAGTCCCGCAACGA-GCGCAACCCTTATCTTTAGTTGCCAGCATTCAGTT-GGGCACTCTAGAGAGACTGCCGTCGACAAGACGGAGGAAGGCGGGGATGACGTC-AAATCAT-CATGCCCCTTATGACCTGGGCTACACACGTGCTACAAT-GGTTGGTACAACGGGATGCTACTTCGCGAGAAGATGCTAATCTCTTAAAACCAATCTCAGTTCGGATTGTAGGCTGCAACTCGCCTACATGA-AGTCGGAATCGCTAGTAAT-CGCGGATCAGCATGCCGCGGTGAATACGTTCCCGGGCCTT-GTACACACCGCCCGTCACACCACGGGAGTTTGCAACACC-CGAAG-TCG
>Br._laterosporus_JX-5_-_gb|KF444391.1|
-GTCGAGCGAGGGTCTTACGGACC--------------CTAGCAGGCGGACGGGTGAGTAACACGTAGGCAACCTGCCTGTAAGACTGGGATAACATAGGGAAACTTATGCTAATACCGGATAGAGTTTTGCTTCGCATGAAGCGAAACGGAAAGATGGCGCAA-GCTATCACTTGCAGATGGGCCTGCGGCGCATTAGCTAGTTGGTGAGGTAAAGGCTCACCAAGGCGACGATGCGTAGCCGACCTGAGAGGGTGACCGGCCACACTGGGACTGAGACACGGCCCAGACTCCTACGGGAGGCAGCAGTAGGGAATTTTCCACAATGGACGAAAGTCTGATGGAGCAACGCCGCGTGAACGATGAAGGCTTTCGGGTCGTAAAGTTCTGTTGTTAGGGAAGAAACAGTGCC-ATTTAAATAA--GGTGGCACCTTGACGGTACCTAACGAGAAAGCCACGGCTAACTAC-GTGCCAGCAGCCGCGGTAATACGTAGGTGGCAAGCGTTGTCCGGAAT-TATTGGGCGTAAAGCGCGCGCAGGTGGCTATGTAAGTCTGATGTTAAAGCCCGGGGCTCAACCTCGGTTCG-CATTGGAAACTGCGTAGCTTGAGTGCAGGAGAGGAAAGTGGTATTCCACGTGTAGCGGTGAAATGCGTAGAGATGTGGAGGAACACCAGTGGCGAAGGCGACTTTCTGGCCTGT-AACTGACACTGAGGCGCGAAAGCGTGGGGGAGCAAACAGGATTAGATACCCTGGTAGTCCACGCCGTAAACGATGAGTGCTAGGTGTTAGGGGTTTCAATACCCTTAGTGCCGCAGCTAACGCAATAAGCACTCCGCCTGGGGAGTACGCTCGCAAGAGTGAAACTCAAAGGAATTGACGGGGGCCCGCACAAGCGGTGGAGCATGTGGTTTAATTCGAAGCAACGCGAAGAACCTTACCAGGTCTTGACATCCCACT-GACCGCTCTAGAGATAGAGC--TTCCCTTC--GGGGCAGTGGTGACAGGTGGTGCATGGTTGTCGTCAGCTCGTGTCGTGAGATGTT-GGGTTAAGTCCCGCAACGA-GCGCAACCCTTATCTTTAGTTGCCAGCATTCAGTT-GGGCACTCTAGAGAGACTGCCGTCGACAAGACGGAGGAAGGCGGGGATGACGTC-AAATCAT-CATGCCCCTTATGACCTGGGCTACACACGTGCTACAAT-GGTTGGTACAACGGGATGCTACTTCGCGAGAAGATGCTAATCTCTTAAAACCAATCTCAGTTCGGATTGTAGGCTGCAACTCGCCTACATGA-AGTCGGAATCGCTAGTAAT-CGCGGATCAGCATGCCGCGGTGAATACGTTCCCGGGCCTT-GTACACACCGCCCGTCACACCACGGGAGTTTGCAACACC-CGAAG-TCG
>Br._laterosporus_JP44SK41_-_gb|JX155758.1|
-GTCGAGCGAGGGTCTT-CGGACC--------------CTAGC-GGCGGACGGGTGAGTAACACGTAGGCAACCTGCCTGTAAGACTGGGATAACATAGGGAAACTTATGCTAATACCGGATAGAGTTTTGCTTCGCATGAAGCGAAACGGAAAGATGGCGCAA-GCTATCACTTGCAGATGGGCCTGCGGCGCATTAGCTAGTTGGTGAGGTAAAGGCTCACCAAGGCGACGATGCGTAGCCGACCTGAGAGGGTGACCGGCCACACTGGGACTGAGACACGGCCCAGACTCCTACGGGAGGCAGCAGTAGGGAATTTTCCACAATGGACGAAAGTCTGATGGAGCAACGCCGCGTGAACGATGAAGGCTTTCGGGTCGTAAAGTTCTGTTGTTAGGGAAGAAACAGTGCC-ATTTAAATAA--GGTGGCACCTTGACGGTACCTAACGAGAAAGCCACGGCTAACTAC-GTGCCAGCAGCCGCGGTAATACGTAGGTGGCAAGCGTTGTCCGGAAT-TATTGGGCGTAAAGCGCGCGCAGGTGGCTATGTAAGTCTGATGTTAAAGCCCGGGGCTCAACCTCGGTTCG-CATTGGAAACTGCGTAGCTTGAGTGCAGGAGAGGAAAGTGGTATTCCACGTGTAGCGGTGAAATGCGTAGAGATGTGGAGGAACACCAGTGGCGAAGGCGACTTTCTGGCCTGT-AACTGACACTGAGGCGCGAAAGCGT-GGGGAGCAAACAGGATTAGATACCCTGGTAGTCCACGCCGTAAACGATGAGTGCTAGGTGTTAGGGGTTTCAATACCCTTAGTGCCGCAGCTAACGCAATAAGCACTCCGCCTGGGGAGTACGCTCGCAAGAGTGAAACTCAAAGGAATTGACGGGGGCCCGCACAAGCGGTGGAGCATGTGGTTTAATTCGAAGCAACGCGAAGAACCTTACCAGGTCTTGACATCCCACT-GACCGCTCTAGAGATAGAGC--TTCCCTTC--GGGGCAGTGGTGACAGGTGGTGCATGGTTGTCGTCAGCTCGTGTCGTGAGATGTT-GGGTTAAGTCCCGCAACGA-GCGCAACCCTTATCTTTAGTTGCCAGCATTCAGTT-GGGCACTCTAGAGAGACTGCCGTCGACAAGACGGAGGAAGGCGGGGATGACGTC-AAATCAT-CATGCCCCTTATGACCTGGGCTACACACGTGCTACAAT-GGTTGGTACAACGGGATGCTACTTCGCGAGAAGATGCTAATCTCTTAAAACCAATCTCAGTTCGGATTGTAGGCTGCAACTCGCCTACATGA-AGTCGGAATCGCTAGTAAT-CGCGGATCAGCATGCCGCGGTGAATACGTTCCCGGGCCTT-GTACACACCGCCCGTCACACCACGGGAGTTTGCAACACC-CGAAG-TCG
>Br._laterosporus_GT6_-_gb|KY312733.1|
-GTCGAGCGAGGGTTTT-CGGACC--------------CTAGC-GGCGGACGGGTGAGTAACACGTAGGCAACCTGCCTGTAAGACTGGGATAACATAGGGAAACTTATGCTAATACCGGATAGAGTTTTGCTTCGCATGAAGCGAAACGGAAAGATGGCGCAA-GCTATCACTTGCAGATGGGCCTGCGGCGCATTAGCTAGTTGGTGAGGTAAAGGCTCACCAAGGCGACGATGCGTAGCCGACCTGAGAGGGTGACCGGCCACACTGGGACTGAGACACGGCCCAGACTCCTACGGGAGGCAGCAGTAGGGAATTTTCCACAATGGACGAAAGTCTGATGGAGCAACGCCGCGTGAACGATGAAGGCTTTCGGGTCGTAAAGTTCTGTTGTTAGGGAAGAAACAGTGCC-ATTTAAATAA--GGTGGCACCTTGACGGTACCTAACGAGAAAGCCACGGCTAACTAC-GTGCCAGCAGCCGCGGTAATACGTAGGTGGCAAGCGTTGTCCGGAAT-TATTGGGCGTAAAGCGCGCGCAGGTGGCTATGTAAGTCTGATGTTAAAGCCCGGGGCTCAACCTCGGTTCG-CATTGGAAACTGCGTAGCTTGAGTGCAGGAGAGGAAAGTGGTATTCCACGTGTAGCGGTGAAATGCGTAGAGATGTGGAGGAACACCAGTGGCGAAGGCGACTTTCTGGCCTGT-AACTGACACTGAGGCGCGAAAGCGT-GGGGAGCAAACAGGATTAGATACCCTGGTAGTCCACGCCGTAAACGATGAGTGCTAGGTGTTAGGGGTTTCAATACCCTTAGTGCCGCAGCTAACGCAATAAGCACTCCGCCTGGGGAGTACGCTCGCAAGAGTGAAACTCAAAGGAATTGACGGGGGCCCGCACAAGCGGTGGAGCATGTGGTTTAATTCGAAGCAACGCGAAGAACCTTACCAGGTCTTGACATCCCACT-GACCGCTCTAGAGATAGAGC--TTCCCTTC--GGGGCAGTGGTGACAGGTGGTGCATGGTTGTCGTCAGCTCGTGTCGTGAGATGTT-GGGTTAAGTCCCGCAACGA-GCGCAACCCTTATCTTTAGTTGCCAGCATTCAGTT-GGGCACTCTAGAGAGACTGCCGTCGACAAGACGGAGGAAGGCGGGGATGACGTC-AAATCAT-CATGCCCCTTATGACCTGGGCTACACACGTGCTACAAT-GGTTGGTACAACGGGATGCTACTTCGCGAGAAGATGCTAATCTCTTAAAACCAATCTCAGTTCGGATTGTAGGCTGCAACTCGCCTACATGA-AGTCGGAATCGCTAGTAAT-CGCGGATCAGCATGCCGCGGTGAATACGTTCCCGGGCCTT-GTACACACCGCCCGTCACACCACGGGAGTTTGCAACACC-CGAAG-TCG
>Br._laterosporus_IHBB_2667_-_gb|KF475847.1|
-GTCGAGCGAGGGTTTT-CGGACC--------------CTAGC-GGCGGACGGGTGAGTAACACGTAGGCAACCTGCCTGTAAGACTGGGATAACATAGGGAAACTTATGCTAATACCGGATAGAGTTTTGCTTCGCATGAAGCGAAACGGAAAGATGGCGCAA-GCTATCACTTGCAGATGGGCCTGCGGCGCATTAGCTAGTTGGTGAGGTAAAGGCTCACCAAGGCGACGATGCGTAGCCGACCTGAGAGGGTGACCGGCCACACTGGGACTGAGACACGGCCCAGACTCCTACGGGAGGCAGCAGTAGGGAATTTTCCACAATGGACGAAAGTCTGATGGAGCAACGCCGCGTGAACGATGAAGGCTTTCGGGTCGTAAAGTTCTGTTGTTAGGGAAGAAACAGTGCC-ATTTAAATAA--GGTGGCACCTTGACGGTACCTAACGAGAAAGCCACGGCTAACTAC-GTGCCAGCAGCCGCGGTAATACGTAGGTGGCAAGCGTTGTCCGGAAT-TATTGGGCGTAAAGCGCGCGCAGGTGGCTATGTAAGTCTGATGTTAAAGCCCGGGGCTCAACCTCGGTTCG-CATTGGAAACTGCGTAGCTTGAGTGCAGGAGAGGAAAGTGGTATTCCACGTGTAGCGGTGAAATGCGTAGAGATGTGGAGGAACACCAGTGGCGAAGGCGACTTTCTGGCCTGT-AACTGACACTGAGGCGCGAAAGCGT-GGGGAGCAAACAGGATTAGATACCCTGGTAGTCCACGCCGTAAACGATGAGTGCTAGGTGTTAGGGGTTTCAATACCCTTAGTGCCGCAGCTAACGCAATAAGCACTCCGCCTGGGGAGTACGCTCGCAAGAGTGAAACTCAAAGGAATTGACGGGGGCCCGCACAAGCGGTGGAGCATGTGGTTTAATTCGAAGCAACGCGAAGAACCTTACCAGGTCTTGACATCCCACT-GACCGCTCTAGAGATAGAGC--TTCCCTTC--GGGGCAGTGGTGACAGGTGGTGCATGGTTGTCGTCAGCTCGTGTCGTGAGATGTT-GGGTTAAGTCCCGCAACGA-GCGCAACCCTTATCTTTAGTTGCCAGCATTCAGTT-GGGCACTCTAGAGAGACTGCCGTCGACAAGACGGAGGAAGGCGGGGATGACGTC-AAATCAT-CATGCCCCTTATGACCTGGGCTACACACGTGCTACAAT-GGTTGGTACAACGGGATGCTACTTCGCGAGAAGATGCTAATCTCTTAAAACCAATCTCAGTTCGGATTGTAGGCTGCAACTCGCCTACATGA-AGTCGGAATCGCTAGTAAT-CGCGGATCAGCATGCCGCGGTGAATACGTTCCCGGGCCTT-GTACACACCGCCCGTCACACCACGGGAGTTTGCAACACC-CGAAG-TCG
>Br._laterosporus_TISTR_1911_-_gb|AB817147.1|
-GTCGAGCGAGGGTTTT-CGGACC--------------CTAGC-GGCGGACGGGTGAGTAACACGTAGGCAACCTGCCTGTAAGACTGGGATAACATAGGGAAACTTATGCTAATACCGGATAGAGTTTTGCTTCGCATGAAGCGAAACGGAAAGATGGCGCAA-GCTATCACTTGCAGATGGGCCTGCGGCGCATTAGCTAGTTGGTGAGGTAAAGGCTCACCAAGGCGACGATGCGTAGCCGACCTGAGAGGGTGACCGGCCACACTGGGACTGAGACACGGCCCAGACTCCTACGGGAGGCAGCAGTAGGGAATTTTCCACAATGGACGAAAGTCTGATGGAGCAACGCCGCGTGAACGATGAAGGCTTTCGGGTCGTAAAGTTCTGTTGTTAGGGAAGAAACAGTGCC-ATTTAAATAA--GGTGGCACCTTGACGGTACCTAACGAGAAAGCCACGGCTAACTAC-GTGCCAGCAGCCGCGGTAATACGTAGGTGGCAAGCGTTGTCCGGAAT-TATTGGGCGTAAAGCGCGCGCAGGTGGCTATGTAAGTCTGATGTTAAAGCCCGGGGCTC-ACCTCGGTTCG-CATTGGAAACTGCGTAGCTTGAGTGCAGGAGAGGAAAGTGGTATTCCACGTGTAGCGGTGAAATGCGTAGAGATGTGGAGGAACACCAGTGGCGAAGGCGACTTTCTGGCCTGT-AACTGACACTGAGGCGCGAAAGCGT-GGGGAGCAAACAGGATTAGATACCCTGGTAGTCCACGCCGTAAACGATGAGTGCTAGGTGTTAGGGGTTTCAATACCCTTAGTGCCGCAGCTAACGCAATAAGCACTCCGCCTGGGGAGTACGCTCGCAAGAGTGAAACTCAAAGGAATTGACGGGGGCCCGCACAAGCGGTGGAGCATGTGGTTTAATTCGAAGCAACGCGAAGAACCTTACCAGGTCTTGACATCCCACT-GACCGCTCTAGAGATAGAGC--TTCCCTTC--GGGGCAGTGGTGACAGGTGGTGCATGGTTGTCGTCAGCTCGTGTCGTGAGATGTT-GGGTTAAGTCCCGCAACGA-GCGCAACCCTTATCTTTAGTTGCCAGCATTCAGTT-GGGCACTCTAGAGAGACTGCCGTCGACAAGACGGAGGAAGGCGGGGATGACGTC-AAATCAT-CATGCCCCTTATGACCTGGGCTACACACGTGCTACAAT-GGTTGGTACAACGGGATGCTACTTCGCGAGAAGATGCTAATCTCTTAAAACCAATCTCAGTTCGGATTGTAGGCTGCAACTCGCCTACATGA-AGTCGGAATCGCTAGTAAT-CGCGGATCAGCATGCCGCGGTGAATACGTTCCCGGGCCTT-GTACACACCGCCCGTCACACCACGGGAGTTTGCAACACC-CGAAG-TCG
>Br._laterosporus_SA14_-_gb|KF718856.1|
-GTCGAGCGAGGGTCTT-CGGACC--------------CTAGC-GGCGGACGGGTGAGTAACACGTAGGCAACCTGCCTGTAAGACTGGGATAACATAGGGAAACTTATGCTAATACCGGATAGAGTTTTGCTTCGCATGAAGCGAAACGGAAAGATGGCGCAA-GCTATCACTTGCAGATGGGCCTGCGGCGCATTAGCTAGTTGGTGAGGTAAAGGCTCACCAAGGCGACGATGCGTAGCCGACCTGAGAGGGTGACCGGCCACACTGGGACTGAGACACGGCCCAGACTCCTACGGGAGGCAGCAGTAGGGAATTTTCCACAATGGACGAAAGTCTGATGGAGCAACGCCGCGTGAACGATGAAGGCTTTCGGGTCGTAAAGTTCTGTTGTTAGGGAAGAAACAGTGCT-ATTTAAATAA--GGTAGCACCTTGACGGTACCTAACGAGAAAGCCACGGCTAACTAC-GTGCCAGCAGCCGCGGTAATACGTAGGTGGCAAGCGTTGTCCGGAAT-TATTGGGCGTAAAGCGCGCGCAGGTGGCTATGTAAGTCTGATGTTAAAGCCCGGGGCTCAACCTCGGTTCG-CATTGGAAACTGCGTAGCTTGAGTGCAGGAGAGGAAAGTGGTATTCCACGTGTAGCGGTGAAATGCGTAGAGATGTGGAGGAACACCAGTGGCGAAGGCGACTTTCTGGCCTGT-AACTGACACTGAGGCGCGAAAGCGT-GGGGAGCAAACAGGATTAGATACCCTGGTAGTCCACGCCGTAAACGATGAGTGCTAGGTGTTAGGGGTTTCAATACCCTTAGTGCCGCAGCTAACGCAATAAGCACTCCGCCTGGGGAGTACGCTCGCAAGAGTGAAACTCAAAGGAATTGACGGGGGCCCGCACAAGCGGTGGAGCATGTGGTTTAATTCGAAGCAACGCGAAGAACCTTACCAGGTCTTGACATCCCACT-GACCGCTCTAGAGATAGAGC--TTCCCTTC--GGGGCAGTGGTGACAGGTGGTGCATGGTTGTCGTCAGCTCGTGTCGTGAGATGTT-GGGTTAAGTCCCGCAACGA-GCGCAACCCTTATCTTTAGTTGCCAGCATTCAGTT-GGGCACTCTAGAGAGACTGCCGTCGACAAGACGGAGGAAGGCGGGGATGACGTC-AAATCAT-CATGCCCCTTATGACCTGGGCTACACACGTGCTACAAT-GGTTGGTACAACGGGATGCTACTTCGCGAGAAGATGCTAATCTCTTAAAACCAATCTCAGTTCGGATTGTAGGCTGCAACTCGCCTACATGA-AGTCGGAATCGCTAGTAAT-CGCGGATCAGCATGCCGCGGTGAATACGTTCCCGGGCCTT-GTACACACCGCCCGTCACACCACGGGAGTTTGCAACACC-CGAAG-TCG
>Br._laterosporus_SXRT-6_-_gb|KF973294.1|
-GTCGAGCGAGGGTCTT-CGGACC--------------CTAGC-GGCGGACGGGTGAGTAACACGTAGGCAACCTGCCTGTAAGACTGGGATAACATAGGGAAACTTATGCTAATACCGGATAGAGTTTTGCTTCGCATGAAGCGAAACGGAAAGATGGCGCAA-GCTATCACTTGCAGATGGGCCTGCGGCGCATTAGCTAGTTGGTGAGGTAAAGGCTCACCAAGGCGACGATGCGTAGCCGACCTGAGAGGGTGACCGGCCACACTGGGACTGAGACACGGCCCAGACTCCTACGGGAGGCAGCAGTAGGGAATTTTCCACAATGGACGAAAGTCTGATGGAGCAACGCCGCGTGAACGATGAAGGCTTTCGGGTCGTAAAGTTCTGTTGTTAGGGAAGAAACAGTGCT-ATTTAAATAA--GATGGCACCTTGACGGTACCTAACGAGAAAGCCACGGCTAACTAC-GTGCCAGCAGCCGCGGTAATACGTAGGTGGCAAGCGTTGTCCGGAAT-TATTGGGCGTAAAGCGCGCGCAGGTGGCTATGTAAGTCTGATGTTAAAGCCCGGGGCTCAACCTCGGTTCG-CATTGGAAACTGCGTAGCTTGAGTGCAGGAGAGGAAAGTGGTATTCCACGTGTAGCGGTGAAATGCGTAGAGATGTGGAGGAACACCAGTGGCGAAGGCGACTTTCTGGCCTGT-AACTGACACTGAGGCGCGAAAGCGT-GGGGAGCAAACAGGATTAGATACCCTGGTAGTCCACGCCGTAAACGATGAGTGCTAGGTGTTAGGGGTTTCAATACCCTTAGTGCCGCAGCTAACGCAATAAGCACTCCGCCTGGGGAGTACGCTCGCAAGAGTGAAACTCAAAGGAATTGACGGGGGCCCGCACAAGCGGTGGAGCATGTGGTTTAATTCGAAGCAACGCGAAGAACCTTACCAGGTCTTGACATCCCACT-GACCGCTCTAGAGATAGAGC--TTCCCTTC--GGGGCAGTGGTGACAGGTGGTGCATGGTTGTCGTCAGCTCGTGTCGTGAGATGTT-GGGTTAAGTCCCGCAACGA-GCGCAACCCTTATCTTTAGTTGCCAGCATTCAGTT-GGGCACTCTAGAGAGACTGCCGTCGACAAGACGGAGGAAGGCGGGGATGACGTC-AAATCAT-CATGCCCCTTATGACCTGGGCTACACACGTGCTACAAT-GGTTGGTACAACGGGATGCTACTTCGCGAGAAGATGCTAATCTCTTAAAACCAATCTCAGTTCGGATTGTAGGCTGCAACTCGCCTACATGA-AGTCGGAATCGCTAGTAAT-CGCGGATCAGCATGCCGCGGTGAATACGTTCCCGGGCCTT-GTACACACCGCCCGTCACACCACGGGAGTTTGCAACACC-CGAAG-TCG
>Br._laterosporus_BG9_-_gb|KF699868.1|
-GTCGAGCGAGGGTCTT-CGGTCG--------------CTAGC-GGCGGACGGGTGAGTAACACGTAGGCAACCTGCCTGTAAGACTGGGATAACATAGGGAAACTTATGCTAATACCGGATAGGGTTTTGCTTCGCCTGAAGCGAAACGGAAAGATGGCGCAA-GCTATCACTTACAGATGGGCCTGCGGCGCATTAGCTAGTTGGTGAGGTAANGGCTCACCAAGGCGACGATGCGTAGCCGACCTGAGAGGGTGACCGGCCACACTGGGACTGAGACACGGCCCAGACTCCTACGGGAGGCAGCAGTAGGGAATTTTCCACAATGGACGAAAGTCTGATGGAGCAACGCCGCGTGAACGATGAAGGCTTTCGGGTCGTAAAGTTCTGTTGTTAGGGAAGAAACAGTGCT-ATTTAAATAA--GGTAGCACCTTGACGGTACCTAACGAGAAAGCCACGGCTAACTAC-GTGCCAGCAGCCGCGGTAATACGTAGGTGGCAAGCGTTGTCCGGAAT-TATTGGGCGTAAAGCGCGCGCAGGTGGCTATGATAGTCTGATGTTAAAGCCCGAGGCTCAACCTCGGTTCG-CATTGGAAACTGTGTAGCTTGAGTGCAGGAGAGGAAAGTGGTATTCCACGTGTAGCGGTGAAATGCGTAGAGATGTGGAGGAACACCAGTGGCGAAGGCGACTTTCTGGCCTGT-AACTGACACTGAGGCGCGAAAGCGT-GGGGAGCAAACAGGATTAGATACCCTGGTAGTCCACGCCGTAAACGATGAGTGCTAGGTGTTAGGGGTTTCAATACCCTTAGTGCCGCAGCTAACGCAATAAGCACTCCGCCTGGGGAGTACGCTCGCAAGAGTGAAACTCAAAGGAATTGACGGGGGCCCGCACAAGCGGTGGAGCATGTGGTTTAATTCGAAGCAACGCGAAGAACCTTACCAGGTCTTGACATCCCACT-GACCGCTCTAGAGATAGAGC--TTCCCTTC--GGGGCAGTGGTGACAGGTGGTGCATGGTTGTCGTCAGCTCGTGTCGTGAGATGTT-GGGTTAAGTCCCGCAACGA-GCGCAACCCTTATCTTTAGTTGCCAGCATTCAGTT-GGGCACTCTAGAGAGACTGCCGTCGACAAGACGGAGGAAGGCCGGGATGACGTC-AAATCAT-CATGCCCCTTATGACCTGGGCTACACACGTGCTACAAT-GGTTGGTACAACGGGATGCTACTTCGCGAGAAGATGCTAATCTCTTAAAACCAATCTCAGTTCGGATTGTAGGCTGCAACTCGCCTACATGA-AGTCGGAATCGCTAGTAAT-CGCGGATCAGCATGCCGCGGTGAATACGTTCCCGGGCCTT-GTACACACCGCCCGTCACACCACGGGAGTTTGCAACACC-CGAAG-TCG
>Br._laterosporus_1821+_
-GTCGAGCGAGGGTCTT-CGGACC--------------CTAGC-GGCGGACGGGTGAGTAACACGTAGGCAACCTGCCTGTAAGACTGGGATAACATAGGGAAACTTATGCTAATACCGGATAGGGTTTTGCTTCTCCTGAAGCGAAACGGAAAGATGGCGCAA-GCTATCACTTACAGATGGGCCTGCGGCGCATTAGCTAGTTGGTGAGGTAATGGCTCACCAAGGCGACGATGCGTAGCCGACCTGAGAGGGTGACCGGCCACACTGGGACTGAGACACGGCCCAGACTCCTACGGGAGGCAGCAGTAGGGAATTTTCCACAATGGACGAAAGTCTGATGGAGCAACGCCGCGTGAACGATGAAGGCTTTCGGGTCGTAAAGTTCTGTTGTTAGGGAAGAAACAGTGCC-ATTTAAATAA--GGTGGCACCTTGACGGTACCTAACGAGAAAGCCACGGCTAACTAC-GTGCCAGCAGCCGCGGTAATACGTAGGTGGCAAGCGTTGTCCGGAATNTATTGGGCGTAAAGCGCGCGCAGGTGGCTATGTAAGTCTGATGTTAAAGCCCGAGGCTCAACCTCGGTTCG-CATTGGAAACTGTGTAGCTTGAGTGCAGGAGAGGAAAGTGGTATTCCACGTGTAGCGGTGAAATGCGTAGAGATGTGGAGGAACACCAGTGGCGAAGGCGACTTTCTGGCCTGTNAACTGACACTGAGGCGCGAAAGCGTGGGGGAGCAAACAGGATTAGATACCCTGGTAGTCCACGCCGTAAACGATGAGTGCTAGGTGTTAGGGGTTTCAATACCCTTAGTGCCGCAGCTAACGCAATAAGCACTCCGCCTGGGGAGTACGCTCGCAAGAGTGAAACTCAAAGGAATTGACGGGGGCCCGCACAAGCGGTGGAGCATGTGGTTTAATTCGAAGCAACGCGAAGAACCTTACCAGGTCTTGACATCCCACTNGACCGCTCTAGAGATAGAGC--TTCCCTTC--GGGGCAGTGGTGACAGGTGGTGCATGGTTGTCGTCAGCTCGTGTCGTGAGATGTT-GGGTTAAGTCCCGCAACGA-GCGCAACCCTTATCTTTAGTTGCCAGCATTCAGTT-GGGCACTCTAGAGAGACTGCCGTCGACAAGACGGAGGAAGGCGGGGATGACGTC-AAATCAT-CATGCCCCTTATGACCTGGGCTACACACGTGCTACAAT-GGTTGGTACAACGGGATGCTACTTCGCGAGAAGATGCTAATCTCTTAAAACCAATCTCAGTTCGGATTGTAGGCTGCAACTCGCCTACATGA-AGTCGGAATCGCTAGTAAT-CGCGGATCAGCATGCCGCGGTGAATACGTTCCCGGGCCTT-GTACACACCGCCCGTCACACCACGGGAGTTTGCAACACC-CGAAG-TCG
>Br._laterosporus_1821_(23_DAI)_
-GTCGAGCGAGGGTCTT-CGGACC--------------CTAGC-GGCGGACGGGTGAGTAACACGTAGGCAACCTGCCTGTAAGACTGGGATAACATAGGGAAACTTATGCTAATACCGGATAGGGTTTTGCTTCTCCTGAAGCGAAACGGAAAGATGGCGCAA-GCTATCACTTACAGATGGGCCTGCGGCGCATTAGCTAGTTGGTGAGGTAATGGCTCACCAAGGCGACGATGCGTAGCCGACCTGAGAGGGTGACCGGCCACACTGGGACTGAGACACGGCCCAGACTCCTACGGGAGGCAGCAGTAGGGAATTTTCCACAATGGACGAAAGTCTGATGGAGCAACGCCGCGTGAACGATGAAGGCTTTCGGGTCGTAAAGTTCTGTTGTTAGGGAAGAAACAGTGCC-ATTTAAATAA--GGTGGCACCTTGACGGTACCTAACGAGAAAGCCACGGCTAACTAC-GTGCCAGCAGCCGCGGTAATACGTAGGTGGCAAGCGTTGTCCGGAAT-TATTGGGCGTAAAGCGCGCGCAGGTGGCTATGTAAGTCTGATGTTAAAGCCCGAGGCTCAACCTCGGTTCG-CATTGGAAACTGTGTAGCTTGAGTGCAGGAGAGGAAAGTGGTATTCCACGTGTAGCGGTGAAATGCGTAGAGATGTGGAGGAACACCAGTGGCGAAGGCGACTTTCTGGCCTGT-AACTGACACTGAGGCGCGAAAGCGT-GGGGAGCAAACAGGATTAGATACCCTGGTAGTCCACGCCGTAAACGATGAGTGCTAGGTGTTAGGGGTTTCAATACCCTTAGTGCCGCAGCTAACGCAATAAGCACTCCGCCTGGGGAGTACGCTCGCAAGAGTGAAACTCAAAGGAATTGACGGGGGCCCGCACAAGCGGTGGAGCATGTGGTTTAATTCGAAGCAACGCGAAGAACCTTACCAGGTCTTGACATCCCACT-GACCGCTCTAGAGATAGAGC--TTCCCTTC--GGGGCAGTGGTGACAGGTGGTGCATGGTTGTCGTCAGCTCGTGTCGTGAGATGTT-GGGTTAAGTCCCGCAACGA-GCGCAACCCTTATCTTTAGTTGCCAGCATTCAGTT-GGGCACTCTAGAGAGACTGCCGTCGACAAGACGGAGGAAGGCGGGGATGACGTC-AAATCAT-CATGCCCCTTATGACCTGGGCTACACACGTGCTACAAT-GGTTGGTACAACGGGATGCTACTTCGCGAGAAGATGCTAATCTCTTAAAACCAATCTCAGTTCGGATTGTAGGCTGCAACTCGCCTACATGA-AGTCGGAATCGCTAGTAAT-CGCGGATCAGCATGCCGCGGTGAATACGTTCCCGGGCCTT-GTACACACCGCCCGTCACACCACGGGAGTTTGCAACACC-CGAAG-TCG
>Br._laterosporus_1951+_
-GTCGAGCGAGGGTCTT-CGGACC--------------CTAGC-GGCGGACGGGTGAGTAACACGTAGGCAACCTGCCTGTAAGACTGGGATAACATAGGGAAACTTATGCTAATACCGGATAGGGTTTTGCTTCTCCTGAAGCGAAACGGAAAGATGGCGCAA-GCTATCACTTACAGATGGGCCTGCGGCGCATTAGCTAGTTGGTGAGGTAATGGCTCACCAAGGCGACGATGCGTAGCCGACCTGAGAGGGTGACCGGCCACACTGGGACTGAGACACGGCCCAGACTCCTACGGGAGGCAGCAGTAGGGAATTTTCCACAATGGACGAAAGTCTGATGGAGCAACGCCGCGTGAACGATGAAGGCTTTCGGGTCGTAAAGTTCTGTTGTTAGGGAAGAAACAGTGCC-ATTTAAATAA--GRTGGCACCTTGACGGTACCTAACGAGAAAGCCACGGCTAACTAC-GTGCCAGCAGCCGCGGTAATACGTAGGTGGCAAGCGTTGTCCGGAAT-TATTGGGCGTAAAGCGCGCGCAGGTGGCTATGTAAGTCTGATGTTAAAGCCCGAGGCTCAACCTCGGTTCG-CATTGGAAACTGTGTAGCTTGAGTGCAGGAGAGGAAAGTGGTATTCCACGTGTAGCGGTGAAATGCGTAGAGATGTGGAGGAACACCAGTGGCGAAGGCGACTTTCTGGCCTGT-AACTGACACTGAGGCGCGAAAGCGT-GGGGAGCAAACAGGATTAGATACCCTGGTAGTCCACGCCGTAAACGATGAGTGCTAGGTGTTAGGGGTTTCAATACCCTTAGTGCCGCAGCTAACGCAATAAGCACTCCGCCTGGGGAGTACGCTCGCAAGAGTGAAACTCAAAGGAATTGACGGGGGCCCGCACAAGCGGTGGAGCATGTGGTTTAATTCGAAGCAACGCGAAGAACCTTACCAGGTCTTGACATCCCACT-GACCGCTCTAGAGATAGAGC--TTCCCTTC--GGGGCAGTGGTGACAGGTGGTGCATGGTTGTCGTCAGCTCGTGTCGTGAGATGTT-GGGTTAAGTCCCGCAACGANGCGCAACCCTTATCTTTAGTTGCCAGCATTCAGTT-GGGCACTCTAGAGAGACTGCCGTCGACAAGACGGAGGAAGGCGGGGATGACGTCNAAATCAT-CATGCCCCTTATGACCTGGGCTACACACGTGCTACAAT-GGTTGGTACAACGGGATGCTACTTCGCGAGAAGATGCTAATCTCTTAAAACCAATCTCAGTTCGGATTGTAGGCTGCAACTCGCCTACATGA-AGTCGGAATCGCTAGTAAT-CGCGGATCAGCATGCCGCGGTGAATACGTTCCCGGGCCTT-GTACACACCGCCCGTCACACCACGGGAGTTTGCAACACC-CGAAG-TCG
>Br._laterosporus_1951_(23_DAI)_
-GTCGAGCGAGGGTCTT-CGGACC--------------CTAGC-GGCGGACGGGTGAGTAACACGTAGGCAACCTGCCTGTAAGACTGGGATAACATAGGGAAACTTATGCTAATACCGGATAGGGTTTTGCTTCTCCTGAAGCGAAACGGAAAGATGGCGCAA-GCTATCACTTACAGATGGGCCTGCGGCGCATTAGCTAGTTGGTGAGGTAATGGCTCACCAAGGCGACGATGCGTAGCCGACCTGAGAGGGTGACCGGCCACACTGGGACTGAGACACGGCCCAGACTCCTACGGGAGGCAGCAGTAGGGAATTTTCCACAATGGACGAAAGTCTGATGGAGCAACGCCGCGTGAACGATGAAGGCTTTCGGGTCGTAAAGTTCTGTTGTTAGGGAAGAAACAGTGCC-ATTTAAATAA--GWTGGCACCTTGACGGTACCTAACGAGAAAGCCACGGCTAACTAC-GTGCCAGCAGCCGCGGTAATACGTAGGTGGCAAGCGTTGTCCGGAAT-TATTGGGCGTAAAGCGCGCGCAGGTGGCTATGTAAGTCTGATGTTAAAGCCCGAGGCTCAACCTCGGTTCG-CATTGGAAACTGTGTAGCTTGAGTGCAGGAGAGGAAAGTGGTATTCCACGTGTAGCGGTGAAATGCGTAGAGATGTGGAGGAACACCAGTGGCGAAGGCGACTTTCTGGCCTGT-AACTGACACTGAGGCGCGAAAGCGT-GGGGAGCAAACAGGATTAGATACCCTGGTAGTCCACGCCGTAAACGATGAGTGCTAGGTGTTAGGGGTTTCAATACCCTTAGTGCCGCAGCTAACGCAATAAGCACTCCGCCTGGGGAGTACGCTCGCAAGAGTGAAACTCAAAGGAATTGACGGGGGCCCGCACAAGCGGTGGAGCATGTGGTTTAATTCGAAGCAACGCGAAGAACCTTACCAGGTCTTGACATCCCACT-GACCGCTCTAGAGATAGAGC--TTCCCTTC--GGGGCAGTGGTGACAGGTGGTGCATGGTTGTCGTCAGCTCGTGTCGTGAGATGTT-GGGTTAAGTCCCGCAACGA-GCGCAACCCTTATCTTTAGTTGCCAGCATTCAGTT-GGGCACTCTAGAGAGACTGCCGTCGACAAGACGGAGGAAGGCGGGGATGACGTC-AAATCAT-CATGCCCCTTATGACCTGGGCTACACACGTGCTACAAT-GGTTGGTACAACGGGATGCTACTTCGCGAGAAGATGCTAATCTCTTAAAACCAATCTCAGTTCGGATTGTAGGCTGCAACTCGCCTACATGA-AGTCGGAATCGCTAGTAAT-CGCGGATCAGCATGCCGCGGTGAATACGTTCCCGGGCCTT-GTACACACCGCCCGTCACACCACGGGAGTTTGCAACACC-CGAAG-TCG
>Br._laterosporus_SMC57_-_gb|KF358454.1|
-GTCGAGCGAGGGTCTT-CGGACC--------------CTAGC-GGCGGACGGGTGAGTAACACGTAGGCAACCTGCCTGTGAGACTGGGATAACATAGGGAAACTTATGCTAATACCGGATAGGGTTTTGCTTCGCCTGAAGCGAAACGGAAAGATGGCGCAA-GCTATCACTTACAGATGGGCCTGCGGCGCATTAGCTAGTTGGTGAGGTAACGGCTCACCAAGGCGACGATGCGTAGCCGACCTGAGAGGGTGACCGGCCACACTGGGACTGAGACACGGCCCAGACTCCTACGGGAGGCAGCAGTAGGGAATTTTCCACAATGGACGAAAGTCTGATGGAGCAACGCCGCGTGAACGATGAAGGCTTTCGGGTCGTAAAGTTCTGTTGTTAGGGAAGAAACAGTGCT-ATTTAAATAA--GGTAGCACCTTGACGGTACCTAACGAGAAAGCCACGGCTAACTAC-GTGCCAGCAGCCGCGGTAATACGTAGGTGGCAAGCGTTGTCCGGAAT-TATTGGGCGTAAAGCGCGCGCAGGTGGCTATGTAAGTCTGATGTTAAAGCCCGAGGCTCAACCTCGGTTCG-CATTGGAAACTGTGTAGCTTGAGTGCAGGAGAGGAAAGTGGTATTCCACGTGTAGCGGTGAGCTGCGTAGAGATGTGGAGGAACACCAGTGGCGAAGGCGACTTTCTGGCCTGT-AACTGACACTGAGGCGCGAAAGCGT-GGGGAGCAAACAGGATTAGATACCCTGGTAGTCCACGCCGTAAACGATGAGTGCTAGGTGTTAGGGGTTTCAATACCCTTAGTGCCGCAGCTAACGCAATAAGCACTCCGCCTGGGGAGTACGCTCGCAAGAGTGAAACTCAAAGGAATTGACGGGGGCCCGCACAAGCGGTGGAGCATGTGGTTTAATTCGAAGCAACGCGAAGAACCTTACCAGGTCTTGACATCCCACT-GACCGGACTAGAGATAGAGC--TTCCCTTC--GGGGCAGTGGTGACAGGTGGTGCATGGTTGTCGTCAGCTCGTGTCGTGAGATGTT-GGGTTAAGTCCCGCAACGA-GCGCAACCCTTATCTTTAGTTGCCAGCATTCAGTT-GGGCACTCTAGAGAGACTGCCGTCGACAAGACGGAGGAAGGCGGGGATGACGTC-AAATCGT-CATGCCCCTTATGACCTGGGCTACACACGTGCTACAAT-GGTTGGTACAACGGGATGCTACTTCGCGAGAAGATGCTAATCTCTTAAAACCAATCTCAGTTCGGATTGTAGGCTGCAACTCGCCTACATGA-AGTCGGAATCGCTAGTAAT-CGCGGATCAGCATGCCGCGGTGAATACGTTCCCGGGCCTT-GTACACACCGCCCGTCACACCACGGGAGTTTGCAACACC-CGAAG-TCG
>Br._laterosporus_OSY-|1_-_gb|KR919625.1|
-GTCGAGCGAGGGTCTT-CGGACC--------------CTAGC-GGCGGACGGGTGAGTAACACGTAGGCAACCTGCCTGTAAGACTGGGATAACATAGGGAAACTTATGCTAATACCGGATAGGGTTTTGCTTCGCCTGAAGCGAAACGGAAAGATGGCGCAA-GCTATCACTTACAGATGGGCCTGCGGCGCATTAGCTAGTTGGTGAGGTAACGGCTCACCAAGGCGACGATGCGTAGCCGACCTGAGAGGGTGACCGGCCACACTGGGACTGAGACACGGCCCAGACTCCTACGGGAGGCAGCAGTAGGGAATTTTCCACAATGGACGAAAGTCTGATGGAGCAACGCCGCGTGAACGATGAAGGCTTTCGGGTCGTAAAGTTCTGTTGTTAGGGAAGAAACAGTGCT-ATTTAAATAA--GGTAGCACCTTGACGGTACCTAACGAGAAAGCCACGGCTAACTAC-GTGCCAGCAGCCGCGGTAATACGTAGGTGGCAAGCGTTGTCCGGAAT-TATTGGGCGTAAAGCGCGCGCAGGTGGCTATGTAAGTCTGATGTTAAAGCCCGAGGCTCAACCTCGGTTCG-CATTGGAAACTGTGTAGCTTGAGTGCAGGAAAGGAAAGTGGTATTCCACGTGTAGCGGTGAAATGCGTAGAGATGTGGAGGAACACCAGTGGCGAAGGCGACTTTCTGGCCTGT-AACTGACACTGAGGCGCGAAAGCGT-GGGGAGCAAACAGGATTAGATACCCTGGTAGTCCACGCCGTAAACGATGAGTGCTAGGTGTTAG-GGTTTCAATACCCTTAGTGCCGCAGCTAACGCAATAAGCACTCCGCCTGGGGAGTACGCTCGCAAGAGTGAAACTCAAAGGAATTGAC-GGGGCCCGCACAAGCGGTGGAACATGT-GTTTAATTCGAAGC-ACGCGAAGAACCTTACCAGGTCTTGACATCCCACT-GACCGCTCTAGAGATAGAGC--TTCCCTTC--GGGGCAGTGGTGACAGGTGGTGCATGGTTGTCGTCAGCTCGTGTCGTGAGATGTT-GGGTTAAGTCCCGCAACGA-GCGCAACCCTTATCTTTAGTTGCCAGCATTCAGTT-GGGCACTCTAGAGAGACTGCCGTCGACAAGACGGAGGAAGGCGGGGATGACGTC-AAATCAT-CATGCCCCTTATGACCTGGGCTACACACGTGCTACAAT-GGTTGGTACAACGGGATGCTACTTCGCGAGAAGATGCTAATCTCTTAAAACCAATCTCAGTTCGGATTGTAGGCTGCAACTCGCCTACATGA-AGTCGGAATCGCTAGTAAT-CGCGGATCAGCATGCCGCGGTGAATACGTTCCCGGGCCTT-GTACACACCGCCCGTCACACCACGGGAGTTTGCAACACC-CGAAG-TCG
>Br._laterosporus_EB101_-_gb|KP209410.1|
-GTCGAGCGAGGGTCTT-CGGACC--------------CTAGC-GGCGGACGGGTGAGTAACACGTAGGCAACCTGCCTGTGAGACTGGGATAACATAGGGAAACTTATGCTAATACCGGATAGGGTTTTGCTTCGCCTGAAGCGAAACGGAAAGATGGCGCAA-GCTATCACTTACAGATGGGCCTGCGGCGCATTAGCTAGTTGGTGAGGTAACGGCTCACCAAGGCGACGATGCGTAGCCGACCTGAGAGGGTGACCGGCCACACTGGGACTGAGACACGGCCCAGACTCCTACGGGAGGCAGCAGTAGGGAATTTTCCACAATGGACGAAAGTCTGATGGAGCAACGCCGCGTGAACGATGAAGGCTTTCGGGTCGTAAAGTTCTGTTGTTAGGGAAGAAACAGTGCT-ATTTAAATAA--GGTAGCACCTTGACGGTACCTAACGAGAAAGCCACGGCTAACTAC-GTGCCAGCAGCCGCGGTAATACGTAGGTGGCAAGCGTTGTCCGGAAT-TATTGGGCGTAAAGCGCGCGCAGGTGGCTATGTAAGTCTGATGTTAAAGCCCGAGGCTCAACCTCGGTTCG-CATTGGAAACTGTGTAGCTTGAGTGCAGGAGAGGAAAGTGGTATTCCACGTGTAGCGGTGAAATGCGTAGAGATGTGGAGGAACACCAGTGGCGAAGGCGACTTTCTGGCCTGT-AACTGACACTGAGGCGCGAAAGCGT-GGGGAGCAAACAGGATTAGATACCCTGGTAGTCCACGCCGTAAACGATGAGTGCTAGGTGTTAGGGGTTTCAATACCCTTAGTGCCGCAGCTAACGCAATAAGCACTCCGCCTGGGGAGTACGCTCGCAAGAGTGAAACTCAAAGGAATTGACGGGGGCCCGCACAAGCGGTGGAGCATGTGGTTTAATTCGAAGCAACGCGAAGAACCTTACCAGGTCTTGACATCCCACT-GACCGCTCTAGAGATAGAGC--TTCCCTTC--GGGGCAGTGGTGACAGGTGGTGCATGGTTGTCGTCAGCTCGTGTCGTGAGATGTT-GGGTTAAGTCCCGCAACGA-GCGCAACCCTTATCTTTAGTTGCCAGCATTCAGTT-GGGCACTCTAGAGAGACTGCCGTCGACAAGACGGAGGAAGGCGGGGATGACGTC-AAATCAT-CATGCCCCTTATGACCTGGGCTACACACGTGCTACAAT-GGTTGGTACAACGGGATGCTACTTCGCGAGAAGATGCTAATCTCTTAAAACCAATCTCAGTTCGGATTGTAGGCTGCAACTCGCCTACATGA-AGTCGGAATCGCTAGTAAT-CGCGGATCAGCATGCCGCGGTGAATACGTTCCCGGGCCTT-GTATACACCGCCCGTCACACCACGGGAGTTTGCAACACC-CGAAG-TCG
>Br._laterosporus_LHC95_-_gb|KC951909.1|
-GTCGAGCGAGGGTCTT-CGGACC--------------CTAGC-GGCGGACGGGTGAGTAACACGTAGGCAACCTGCCTGTGAGACTGGGATAACATAGGGAAACTTATGCTAATACCGGATAGGGTTTTGCTTCGCCTGAAGCGAAACGGAAAGATGGCGCAA-GCTATCACTTACAGATGGGCCTGCGGCGCATTAGCTAGTTGGTGAGGTAACGGCTCACCAAGGCGACGATGCGTAGCCGACCTGAGAGGGTGACCGGCCACACTGGGACTGAGACACGGCCCAGACTCCTACGGGAGGCAGCAGTAGGGAATTTTCCACAATGGACGAAAGTCTGATGGAGCAACGCCGCGTGAACGATGAAGGCTTTCGGGTCGTAAAGTTCTGTTGTTAGGGAAGAAACAGTGCT-ATTTAAATAA--GGTAGCACCTTGACGGTACCTAACGAGAAAGCCACGGCTAACTAC-GTGCCAGCAGCCGCGGTAATACGTAGGTGGCAAGCGTTGTCCGGAAT-TATTGGGCGTAAAGCGCGCGCAGGTGGCTATGTAAGTCTGATGTTAAAGCCCGAGGCTCAACCTCGGTTCG-CATTGGAAACTGTGTAGCTTGAGTGCAGGAGAGGAAAGTGGTATTCCACGTGTAGCGGTGAAATGCGTAGAGATGTGGAGGAACACCAGTGGCGAAGGCGACTTTCTGGCCTGT-AACTGACACTGAGGCGCGAAAGCGT-GGGGAGCAAACAGGATTAGATACCCTGGTAGTCCACGCCGTAAACGATGAGTGCTAGGTGTTAGGGGTTTCAATACCCTTAGTGCCGCAGCTAACGCAATAAGCACTCCGCCTGGGGAGTACGCTCGCAAGAGTGAAACTCAAAGGAATTGACGGGGGCCCGCACAAGCGGTGGAGCATGTGGTTTAATTCGAAGCAACGCGAAGAACCTTACCAGGTCTTGACATCCCACT-GACCGCTCTAGAGATAGAGC--TTCCCTTC--GGGGCAGTGGTGACAGGTGGTGCATGGTTGTCGTCAGCTCGTGTCGTGAGATGTT-GGGTTAAGTCCCGCAACGA-GCGCAACCCTTATCTTTAGTTGCCAGCATTCAGTT-GGGCACTCTAGAGAGACTGCCGTCGACAAGACGGAGGAAGGCGGGGATGACGTC-AAATCGT-CATGCCCCTTATGACCTGGGCTACACACGTGCTACAAT-GGTTGGTACAACGGGATGCTACTTCGCGAGAAGATGCTAATCTCTTAAAACCAATCTCAGTTCGGATTGTAGGCTGCAACTCGCCTACATGA-AGTCGGAATCGCTAGTAAT-CGCGGATCAGCATGCCGCGGTGAATACGTTCCCGGGCCTT-GTACACACCGCCCGTCACACCACGGGAGTTTGCAACACC-CGAAG-TCG
>Br._laterosporus_BLA17_-_gb|KJ476903.1|
-GTCGAGCGAGGGTCTT-CGGACC--------------CTAGC-GGCGGACGGGTGAGTAACACGTAGGCAACCTGCCTGTGAGACTGGGATAACATAGGGAAACTTATGCTAATACCGGATAGGGTTTTGCTTCGCCTGAAGCGAAACGGAAAGATGGCGCAA-GCTATCACTTACAGATGGGCCTGCGGCGCATTAGCTAGTTGGTGAGGTAACGGCTCACCAAGGCGACGATGCGTAGCCGACCTGAGAGGGTGACCGGCCACACTGGGACTGAGACACGGCCCAGACTCCTACGGGAGGCAGCAGTAGGGAATTTTCCACAATGGACGAAAGTCTGATGGAGCAACGCCGCGTGAACGATGAAGGCTTTCGGGTCGTAAAGTTCTGTTGTTAGGGAAGAAACAGTGCT-ATTTAAATAA--GGTAGCACCTTGACGGTACCTAACGAGAAAGCCACGGCTAACTAC-GTGCCAGCAGCCGCGGTAATACGTAGGTGGCAAGCGTTGTCCGGAAT-TATTGGGCGTAAAGCGCGCGCAGGTGGCTATGTAAGTCTGATGTTAAAGCCCGAGGCTCAACCTCGGTTCG-CATTGGAAACTGTGTAGCTTGAGTGCAGGAGAGGAAAGTGGTATTCCACGTGTAGCGGTGAAATGCGTAGAGATGTGGAGGAACACCAGTGGCGAAGGCGACTTTCTGGCCTGT-AACTGACACTGAGGCGCGAAAGCGT-GGGGAGCAAACAGGATTAGATACCCTGGTAGTCCACGCCGTAAACGATGAGTGCTAGGTGTTAGGGGTTTCAATACCCTTAGTGCCGCAGCTAACGCAATAAGCACTCCGCCTGGGGAGTACGCTCGCAAGAGTGAAACTCAAAGGAATTGACGGGGGCCCGCACAAGCGGTGGAGCATGTGGTTTAATTCGAAGCAACGCGAAGAACCTTACCAGGTCTTGACATCCCACT-GACCGCTCTAGAGATAGAGC--TTCCCTTC--GGGGCAGTGGTGACAGGTGGTGCATGGTTGTCGTCAGCTCGTGTCGTGAGATGTT-GGGTTAAGTCCCGCAACGA-GCGCAACCCTTATCTTTAGTTGCCAGCATTCAGTT-GGGCACTCTAGAGAGACTGCCGTCGACAAGACGGAGGAAGGCGGGGATGACGTC-AAATCAT-CATGCCCCTTATGACCTGGGCTACACACGTGCTACAAT-GGTTGGTACAACGGGATGCTACTTCGCGAGAAGATGCTAATCTCTTAAAACCAATCTCAGTTCGGATTGTAGGCTGCAACTCGCCTACATGA-AGTCGGAATCGCTAGTAAT-CGCGGATCAGCATGCCGCGGTGAATACGTTCCCGGGCCTT-GTACACACCGCCCGTCACACCACGGGAGTTTGCAACACC-CGAAG-TCG
>Br._laterosporus_DNG_6_-_gb|KT363753.1|
-GTCGAGCGAGGGTCTT-CGGACC--------------CTAGC-GGCGGACGGGTGAGTAACACGTAGGCAACCTGCCTGTAAGACTGGGATAACATAGGGAAACTTATGCTAATACCGGATAGGGTTTTGCTTCGCCTGAAGCGAAACGGAAAGATGGCGCAA-GCTATCACTTACAGATGGGCCTGCGGCGCATTAGCTAGTTGGTGAGGTAACGGCTCACCAAGGCAACGATGCGTAGCCGACCTGAGAGGGTGACCGGCCACACTGGGACTGAGACACGGCCCAGACTCCTACGGGAGGCAGCAGTAGGGAATTTTCCACAATGGACGAAAGTCTGATGGAGCAACGCCGCGTGAACGATGAAGGCTTTCGGGTCGTAAAGTTCTGTTGTTAGGGAAGAAACAGTGCT-ATTTAAATAA--GGTAGCACCTTGACGGTACCTAACGAGAAAGCCACGGCTAACTAC-GTGCCAGCAGCCGCGGTAATACGTAGGTGGCAAGCGTTGTCCGGAAT-TATTGGGCGTAAAGCGCGCGCAGGTGGCTATGTAAGTCTGATGTTAAAGCCCGAGGCTCAACCTCGGTTCG-CATTGGAAACTGTGTAGCTTGAGTGCAGGAGAGGAAAGTGGTATTCCACGTGTAGCGGTGAAATGCGTAGAGATGTGGAGGAACACCAGTGGCGAAGGCGACTTTCTGGCCTGT-AACTGACACTGAGGCGCGAAAGCGT-GGGGAGCAAACAGGATTAGATACCCTGGTAGTCCACGCCGTAAACGATGAGTGCTAGGTGTTAGGGGTTTCAATACCCTTAGTGCCGCAGCTAACGCAATAAGCACTCCGCCTGGGGAGTACGCTCGCAAGAGTGAAACTCAAAGGAATTGACGGGGGCCCGCACAAGCGGTGGAGCATGTGGTTTAATTCGAAGCAACGCGAAGAACCTTACCAGGTCTTGACATCCCACT-GACCGCTCTAGAGATAGAGC--TTCCCTTC--GGGGCAGTGGTGACAGGTGGTGCATGGTTGTCGTCAGCTCGTGTCGTGAGATGTT-GGGTTAAGTCCCGCAACGA-GCGCAACCCTTATCTTTAGTTGCCAGCATTCAGTT-GGGCACTCTAGAGAGACTGCCGTCGACAAGACGGAGGAAGGCGGGGATGACGTC-AAATCAT-CATGCCCCTTATGACCTGGGCTACACACGTGCTACAAT-GGTTGGTACAACGGGATGCTACTTCGCGAGAAGATGCTAATCTCTTAAAACCAATCTCAGTTCGGATTGTAGGCTGCAACTCGCCTACATGA-AGTCGGAATCGCTAGTAAT-CGCGGATCAGCATGCCGCGGTGAATACGTTCCCGGGCCTT-GTACACACCGCCCGTCACACCACGGGAGTTTGCAACACC-CGAAG-TCG
>Br._laterosporus_PB-138_-_gb|KM507870.1|
-GTCGAGCGAGGGTCTT-CGGACC--------------CTAGC-GGCGGACGGGTGAGTAACACGTAGGCAACCTGCCTGTAAGACTGGGATAACATAGGGAAACTTATGCTAATACCGGATAGGGTTTTGCTTCGCCTGAAGCGAAACGGAAAGATGGCGCAA-GCTATCACTTACAGATGGGCCTGCGGCGCATTAGCTAGTTGGTGAGGTAA-GGCTCACCAAGGCGACGATGCGTAGCCGACCTGAGAGGGTGACCGGCCACACTGGGACTGAGACACGGCCCAGACTCCTACGGGAGGCAGCAGTAGGGAATTTTCCACAATGGACGAAAGTCTGATGGAGCAACGCCGCGTGAACGATGAAGGCTTTCGGGTCGTAAAGTTCTGTTGTTAGGGAAGAAACAGTGCT-ATTTAAATAA--GGTAGC-CCTTGACGGTACCTAACGAGAAAGCCAGGGCTAACTAC-GTGCCAGCAGCCGCGGTAATACGTAGGTGGCAAGCGTTGTCCGGAAT-TATTGGGCGTAAAGCGCGCGCAGGTGGCTATGTAAGTCTGATGTTAAAGCCCGAGGCTCAACCTCGGTTCG-CATTGGAAACTGTGTAGCTTGAGTGCAGGAGAGGAAAGTGGTATTCCACGTGTAGCGGTGAAATGCGTAGAGATGTGGAGGAACACCAGTGGCGAAGGCGACTTTCTGGCCTGT-AACTGACACTGAGGCGCGAAAGCGT-GGGGAGCAAACAGGATTAGATACCCTGGTAGTCCACGCCGTAAACGATGAGTGCTAGGTGTTAGGGGTTTCAATACCCTTAGTGCCGCAGCTAACGCAATAAGCACTCCGCCTGGGGAGTACGCTCGCAAGAGTGAAACTCAAAGGAATTGACGGGGGCCCGCACAAGCGGTGGAGCATGTGGTTTAATTCGAAGCAACGCGAAGAACCTTACCAGGTCTTGACATCCCACT-GACCGCTCTAGAGATAGAGC--TTCCCTTC--GGGGCAGTGGTGACAGGTGGTGCATGGTTGTCGTCAGCTCGTGTCGTGAGATGTT-GGGTTAAGTCCCGCAACGA-GCGCAACCCTTATCTTTAGTTGCCAGCATTCAGTT-GGGCACTCTAGAGAGACTGCCGTCGACAAGACGGAGGAAGGCGGGGATGACGTC-AAATCAT-CATGCCCCTTATGACCTGGGCTACACACGTGCTACAAT-GGTTGGTACAACGGGATGCTACTTCGCGAGAAGATGCTAATCTCTTAAAACCAATCTCAGTTCGGATTGTAGGCTGCAACTCGCCTACATGA-AGTCGGAATCGCTAGTAAT-CGCGGATCAGCATGCCGCGGTGAATACGTTCCCGGGCCTT-GTACACACCGCCCGTCACACCACGGGAGTTTGCAACACC-CGAAG-TCG
>Br._laterosporus_IAM_12465_-_gb|NR_037005.1|
-GUCGAGCGAGGGUCUU-CGGACC--------------CUAGC-GGCGGACGGGUGAGUAACACGUAGGCAACCUGCCUGUAAGACUGGGAUAACAUAGGGAAACUUAUGCUAAUACCGGAUAGGGUUUUGCUUCGCCUGAAGCGAAACGGAAAGAUGGCGCAA-GCUAUCACUUACAGAUGGGCCUGCGGCGCAUUAGCUAGUUGGUGAGGUAANGGCUCACCAAGGCGACGAUGCGUAGCCGACCUGAGAGGGUGACCGGCCACACUGGGACUGAGACACGGCCCAGACUCCUACGGGAGGCAGCAGUAGGGAAUUUUCCACAAUGGACGAAAGUCUGAUGGAGCAACGCCGCGUGAACGAUGAAGGCUUUCGGGUCGUAAAGUUCUGUUGUUAGGGAAGAAACAGUGCU-AUUUAAAUAA--GGUAGCACCUUGACGGUACCUAACCAGAAAGCCACGGCUAACUAC-GUGCCAGCAGCCGCGGUAAUACGUAGGUGGCAAGCGUUGUCCGGAAU-UAUUGGGCGUAAAGCGCGCGCAGGUGGCUAUGUAAGUCUGAUGUUAAAGCCCGAGGCUCAACCUCGGUUCG-CAUUGGAAACUGUGUAGCUUGAGUGCAGGAGAGGAAAGUGGUAUUCCACGUGUAGCGGUGAAAUGCGUAGAGAUGUGGAGGAACACCAGUGGCGAAGGCGACUUUCUGGCCUGU-AACUGACACUGAGGCGCGAAAGCGU-GGGGAGCAAACAGGAUUAGAUACCCUGGUAGUCCACGCCGUAAACGAUGAGUGCUAGGUGUUAGGGGUUUCAAUACCCUUAGUGCCGCAGCUAACGCAAUAAGCACUCCGCCUGGGGAGUACGCUCGCAAGAGUGAAACUCAAAGGAAUUGACGGGGGCCCGCACAAGCGGUGGAGCAUGUGGUUUAAUUCGAAGCAACGCGAAGAACCUUACCAGGUCUUGACAUCCCACU-GACCGCUCUAGAGAUAGAGC--UUCCCUUC--GGGGCAGUGGUGACAGGUGGUGCAUGGUUGUCGUCAGCUCGUGUCGUGAGAUGUU-GGGUUAAGUCCCGCAACGA-GCGCAACCCUUAUCUUUAGUUGCCAGCAUUCAGUU-GGGCACUCUAGAGAGACUGCCGUCGACAAGACGGAGGAAGGCGGGGAUGACGUC-AAAUCAU-CAUGCCCCUUAUGACCUGGGCUACACACGUGCUACAAU-GGUUGGUACAACGGGAUGCUACUUCGCGAGAAGAUGCUAAUCUCUUAAAACCAAUCUCAGUUCGGAUUGUAGGCUGCAACUCGCCUACAUGA-AGUCGGAAUCGCUAGUAAU-CGCGGAUCAGCAUGCCGCGGUGAAUACGUUCCCGGGCCUU-GUACACACCGCCCGUCACACCACGGGAGUUUGCAACACC-CGAAG-UCG
>Br._laterosporus_NBRC_15654_-_gb|NR_112727.1|
-GUCGAGCGAGGGUCUU-CGGACC--------------CUAGC-GGCGGACGGGUGAGUAACACGUAGGCAACCUGCCUGUNAGACUGGGAUAACAUAGGGAAACUUAUGCUAAUACCGGAUAGGGUUUUGCUUCGCCUGAAGCGAAACGGAAAGAUGGCGCAA-GCUAUCACUUACAGAUGGGCCUGCGGCGCAUUAGCUAGUUGGUGAGGUAANGGCUCACCAAGGCGACGAUGCGUAGCCGACCUGAGAGGGUGACCGGCCACACUGGGACUGAGACACGGCCCAGACUCCUACGGGAGGCAGCAGUAGGGAAUUUUCCACAAUGGACGAAAGUCUGAUGGAGCAACGCCGCGUGAACGAUGAAGGCUUUCGGGUCGUAAAGUUCUGUUGUUAGGGAAGAAACAGUGCU-AUUUAAAUAA--GGUAGCACCUUGACGGUACCUAACGAGAAAGCCACGGCUAACUAC-GUGCCAGCAGCCGCGGUAAUACGUAGGUGGCAAGCGUUGUCCGGAAU-UAUUGGGCGUAAAGCGCGCGCAGGUGGCUAUGUAAGUCUGAUGUUAAAGCCCGAGGCUCAACCUCGGUUCG-CAUUGGAAACUGUGUAGCUUGAGUGCAGGAGAGGAAAGUGGUAUUCCACGUGUAGCGGUGAAAUGCGUAGAGAUGUGGAGGAACACCAGUGGCGAAGGCGACUUUCUGGCCUGU-AACUGACACUGAGGCGCGAAAGCGU-GGGGAGCAAACAGGAUUAGAUACCCUGGUAGUCCACGCCGUAAACGAUGAGUGCUAGGUGUUAGGGGUUUCAAUACCCUUAGUGCCGCAGCUAACGCAAUAAGCACUCCGCCUGGGGAGUACGCUCGCAAGAGUGAAACUCAAAGGAAUUGACGGGGGCCCGCACAAGCGGUGGAGCAUGUGGUUUAAUUCGAAGCAACGCGAAGAACCUUACCAGGUCUUGACAUCCCACU-GACCGCUCUAGAGAUAGAGC--UUCCCUUC--GGGGCAGUGGUGACAGGUGGUGCAUGGUUGUCGUCAGCUCGUGUCGUGAGAUGUU-GGGUUAAGUCCCGCAACGA-GCGCAACCCUUAUCUUUAGUUGCCAGCAUUCAGUU-GGGCACUCUAGAGAGACUGCCGUCGACAAGACGGAGGAAGGCGGGGAUGACGUC-AAAUCAU-CAUGCCCCUUAUGACCUGGGCUACACACGUGCUACAAU-GGUUGGUACAACGGGAUGCUACUUCGCGAGAAGAUGCUAAUCUCUUAAAACCAAUCUCAGUUCGGAUUGUAGGCUGCAACUCGCCUACAUGA-AGUCGGAAUCGCUAGUAAU-CGCGGAUCAGCAUGCCGCGGUGAAUACGUUCCCGGGCCUU-GUACACACCGCCCGUCACACCACGGGAGUUUGCAACACC-CGAAG-UCG
>Br._laterosporus_DSM_25_-_gb|NR_112212.1|
-GUCGAGCGAGGGUCUU-CGGACC--------------CUAGC-GGCGGACGGGUGAGUAACACGUAGGCAACCUGCCUGUAAGACUGGGAUAACAUAGGGAAACUUAUGCUAAUACCGGAUAGGGUUUUGCUUCGCCUGAAGCGAAACGGAAAGAUGGCGCAA-GCUAUCACUUACAGAUGGGCCUGCGGCGCAUUAGCUAGUUGGUGAGGUAANGGCUCACCAAGGCGACGAUGCGUAGCCGACCUGAGAGGGUGACCGGCCACACUGGGACUGAGACACGGCCCAGACUCCUACGGGAGGCAGCAGUAGGGAAUUUUCCACAAUGGACGAAAGUCUGAUGGAGCAACGCCGCGUGAACGAUGAAGGCUUUCGGGUCGUAAAGUUCUGUUGUUAGGGAAGAAACAGUGCU-AUUUAAAUAA--GGUAGCACCUUGACGGUACCUAACGAGAAAGCCACGGCUAACUAC-GUGCCAGCAGCCGCGGUAAUACGUAGGUGGCAAGCGUUGUCCGGAAU-UAUUGGGCGUAAAGCGCGCGCAGGUGGCUAUGUAAGUCUGAUGUUAAAGCCCGAGGCUCAACCUCGGUUCG-CAUUGGAAACUGUGUAGCUUGAGUGCAGGAGAGGAAAGUGGUAUUCCACGUGUAGCGGUGAAAUGCGUAGAGAUGUGGAGGAACACCAGUGGCGAAGGCGACUUUCUGGCCUGU-AACUGACACUGAGGCGCGAAAGCGU-GGGGAGCAAACAGGAUUAGAUACCCUGGUAGUCCACGCCGUAAACGAUGAGUGCUAGGUGUUAGGGGUUUCAAUACCCUUAGUGCCGCAGCUAACGCAAUAAGCACUCCGCCUGGGGAGUACGCUCGCAAGAGUGAAACUCAAAGGAAUUGACGGGGGCCCGCACAAGCGGUGGAGCAUGUGGUUUAAUUCGAAGCAACGCGAAGAACCUUACCAGGUCUUGACAUCCCACU-GACCGCUCUAGAGAUAGAGC--UUCCCUUC--GGGGCAGUGGUGACAGGUGGUGCAUGGUUGUCGUCAGCUCGUGUCGUGAGAUGUU-GGGUUAAGUCCCGCAACGA-GCGCAACCCUUAUCUUUAGUUGCCAGCAUUCAGUU-GGGCACUCUAGAGAGACUGCCGUCGACAAGACGGAGGAAGGCGGGGAUGACGUC-AAAUCAU-CAUGCCCCUUAUGACCUGGGCUACACACGUGCUACAAU-GGUUGGUACAACGGGAUGCUACUUCGCGAGAAGAUGCUAAUCUCUUAAAACCAAUCUCAGUUCGGAUUGUAGGCUGCAACUCGCCUACAUGA-AGUCGGAAUCGCUAGUAAU-CGCGGAUCAGCAUGCCGCGGUGAAUACGUUCCCGGGCCUU-GUACACACCGCCCGUCACACCACGGGAGUUUGCAACACC-CGAAG-UCG
>Br._laterosporus_Y28_-_gb|KF730748.1|
-GTCGAGCGAGGGTCTT-CGGACC--------------CTAGC-GGCGGACGGGTGAGTAACACGTAGGCAACCTGCCTGTAAGACTGGGATAACATAGGGAAACTTATGCTAATACCGGATAGGGTTTTGCTTCGCCTGAAGCGAAACGGAAAGATGGCGCAA-GCTATCACTTACAGATGGGCCTGCGGCGCATTAGCTAGTTGGTGAGGTAANGGCTCACCAAGGCGACGATGCGTAGCCGACCTGAGAGGGTGACCGGCCACACTGGGACTGAGACACGGCCCAGACTCCTACGGGAGGCAGCAGTAGGGAATTTTCCACAATGGACGAAAGTCTGATGGAGCAACGCCGCGTGAACGATGAAGGCTTTCGGGTCGTAAAGTTCTGTTGTTAGGGAAGAAACAGTGCT-ATTTAAATAA--GGTAGCACCTTGACGGTACCTAACGAGAAAGCCACGGCTAACTAC-GTGCCAGCAGCCGCGGTAATACGTAGGTGGCAAGCGTTGTCCGGAAT-TATTGGGCGTAAAGCGCGCGCAGGTGGCTATGTAAGTCTGATGTTAAAGCCCGAGGCTCAACCTCGGTTCG-CATTGGAAACTGTGTAGCTTGAGTGCAGGAGAGGAAAGTGGTATTCCACGTGTAGCGGTGAAATGCGTAGAGATGTGGAGGAACACCAGTGGCGAAGGCGACTTTCTGGCCTGT-AACTGACACTGAGGCGCGAAAGCGT-GGGGAGCAAACAGGATTAGATACCCTGGTAGTCCACGCCGTAAACGATGAGTGCTAGGTGTTAGGGGTTTCAATACCCTTAGTGCCGCAGCTAACGCAATAAGCACTCCGCCTGGGGAGTACGCTCGCAAGAGTGAAACTCAAAGGAATTGACGGGGGCCCGCACAAGCGGTGGAGCATGTGGTTTAATTCGAAGCAACGCGAAGAACCTTACCAGGTCTTGACATCCCACT-GACCGCTCTAGAGATAGAGC--TTCCCTTC--GGGGCAGTGGTGACAGGTGGTGCATGGTTGTCGTCAGCTCGTGTCGTGAGATGTT-GGGTTAAGTCCCGCAACGA-GCGCAACCCTTATCTTTAGTTGCCAGCATTCAGTT-GGGCACTCTAGAGAGACTGCCGTCGACAAGACGGAGGAAGGCGGGGATGACGTC-AAATCAT-CATGCCCCTTATGACCTGGGCTACACACGTGCTACAAT-GGTTGGTACAACGGGATGCTACTTCGCGAGAAGATGCTAATCTCTTAAAACCAATCTCAGTTCGGATTGTAGGCTGCAACTCGCCTACATGA-AGTCGGAATCGCTAGTAAT-CGCGGATCAGCATGCCGCGGTGAATACGTTCCCGGGCCTT-GTACACACCGCCCGTCACACCACGGGAGTTTGCAACACC-CGAAG-TCG
>Br._fluminis_14-85-B5_-_gb|KT025244.1|
-GTCGAGCGAAGGACTT-CGGTCC--------------TTAGC-GGCGGACGGGTGAGTAACACGTAGGCAACCTGCCTGTAAGACTGGGATAACATAGGGAAACTTATGCTAATACCGGATAGGGTTTTGAACCGCATGGTTCGAAACGGAAAGGTGGCGCAA-GCTACTACTTACAGATGGGCCTGCGGCGCATTAGCTAGTTGGTGGGGTAACGGCCTACCAAGGCGACGATGCGTAGCCGACCTGAGAGGGTGACCGGCCACACTGGGACTGAGACACGGCCCAGACTCCTACGGGAGGCAGCAGTAGGGAATTTTCCACAATGGACGAAAGTCTGATGGAGCAACGCCGCGTGAACGATGAAGGCTCTCGGGTCGTAAAGTTCTGTTGTCAGGGAAGAACAAGTGCC-GTTCGAATAG--GTCGGCACCTTGACGGTACCTGATTAGAAAGCCACGGCTAACTAC-GTGCCAGCAGCCGCGGTAATACGTAGGTGGCAAGCGTTGTCCGGAAT-TATTGGGCGTAAAGCGCGCGCAGGTGGTTATGTAAGTCTGATGTTAAAGCCCGGGGCTCAACCTCGGTCCG-CATTGGAAACTGTGTAACTTGAGTGCAGAAGAGGAAAGTGGTATTCCACGTGTAGCGGTGAAATGCGTAGAGATGTGGAGGAACACCAGTGGCGAAGGCGACTTTCTGGTCTGT-AACTGACACTGAGGCGCGAAAGCGT-GGGGAGCAAACAGGATTAGATACCCTGGTAGTCCACGCCGTAAACGATGAGTGCTAGGTGTTGGGGGTTTCAATACCCTCAGTGCCGCAGCTAACGCAATAAGCACTCCGCCTGGGGAGTACGCTCGCAAGAGTGAAACTCAAAGGAATTGACGGGGGCCCGCACAAGCGGTGGAGCATGTGGTTTAATTCGAAGCAACGCGAAGAACCTTACCAGGTCTTGACATCCCGCT-GATCCCTCTGGAGACAGAGG--TTCCCTTC--GGGGCAGCGGTGACAGGTGGTGCATGGTTGTCGTCAGCTCGTGTCGTGAGATGTT-GGGTTAAGTCCCGCAACGA-GCGCAACCCTTATCTTTAGTTGCCAGCATTCAGTT-GGGCACTCTAGAGAGACTGCCGTCGACAAGACGGAGGAAGGCGGGGATGACGTC-AAATCAT-CATGCCCCTTATGACCTGGGCTACACACGTGCTACAAT-GGCTGGTACAACGGGATGCTAGCTCGCGAGAGTATGCCAATCTCTTAAAACCAGTCTCAGTTCGGATTGCAGGCTGCAACTCGCCTGCATGA-AGTCGGAATCGCTAGTAAT-CGCGGATCAGCATGCCGCGGTGAATACGTTCCCGGGCCTT-GTACACACCGCCCGTCACACCACGGGAGTTTGCAACACC-CGAAG-TCG
>Br._thermoruber__-_gb|AY196006.1|
-GTCGAGCGGACCTGTA-TGGAGCTTGCTCCAGACAGGTTAGC-GGCGGACGGGTGAGTAACACGTAGGCAACCTGCCCGCAAGACCGGGATAACGTAGGGAAACTTACGCTAATACCGGATAGGGCACTCTCTCGCATGAGAGGGTGCGGAAAGGTGGCGCAA-GCTACCACTTGCGGATGGGCCTGCGGCGCATTAGCTAGTTGGTGGGGTAACGGCCTACCAAGGCGACGATGCGTAGCCGACCTGAGAGGGTGACCGGCCACACTGGGACTGAGACACGGCCCAGACTCCTACGGGAGGCAGCAGTAGGGAATTTTCCACAATGGGCGAAAGCCTGATGGAGCAACGCCGCGTGAACGATGAAGGTCTTCGGATTGTAAAGTTCTGTTGTCAGGGACGAATAAGTACC-GTTCGAACAG--GGCGGTACCTTGACGGTACCTGACGAGAAAGCCCCGGCTAACTAC-GTGCCAGCAGCCGCGGTAATACGTAGGGGGCAAGCGTTGTCCGGAAT-TATTGGGCGTAAAGCGCGCGCAGGCGGTCGGGTAAGTCTGATGTTAAAGCCCGGGGCTCAACCCCGGTTCG-CATTGGAAACTGCTCGACTTGAGTGCAGAAGAGGAAAGCGGAATTCCACGTGTAGCGGTGAAATGCGTAGAGATGTGGAGGAACACCAGTGGCGAAGGCGGCTTTCTGGTCTGT-AACTGACGCTGAGGCGCGAAAGCGT-GGGGAGCAAACAGGATTAGATACCCTGGTAGTCCACGCCGTAAACGATGAGTGCTAGGTGTTGGGGGTTTCAACACCCTCAGTGCCGCAGCTAACGCAATAAGCACTCCGCCTGGGGAGTACGCTCGCAAGAGTGAAACTCAAAGGAATTGACGGGGGCCCGCACAAGCGGTGGAGCATGTGGTTTAATTCGAAGCAACGCGAAGAACCTTACCAGGTCTTGACATCCCGCT-GACCGCCCTAGAGATAGGGC--TTCCCTTC--GGGGCAGCGGTGACAGGTGGTGCATGGTTGTCGTCAGCTCGTGTCGTGAGATGTT-GGGTTAAGTCCCGCAACGA-GCGCAACCCTTATCTTTAGTTGCCAGCATTCAGTT-GGGCACTCTAGAGAGACTGCCGTCGACAAGACGGAGGAAGGCGGGGATGACGTC-AAATCAT-CATGCCCCTTATGACCTGGGCTACACACGTGCTACAAT-GGCTGGTACAACGGGACGCAAGCCCGCGAGGGTAAGCCAATCTCTTAAAACCAGTCTCAGTTCGGATTGCAGGCTGCAACTCGCCTGCATGA-AGTCGGAATCGCTAGTAAT-CGCGGATCAGCATGCCGCGGTGAATACGTTCCCGGGCCTT-GTACACACCGCCCGTCACACCACGAGAGTTTGCAACACC-CGAAG-TCG
>Br._ginsengisoli_Gsoil_3088_-_gb|NR_041376.1|
-GUCGAGCGAGGGUCUU-CGGACC--------------CUAGC-GGCGGACGGGUGAGUAACACGUAGGCAACCUGCCUGUAAGACUGGGAUAACAUAGGGAAACUUAUGCUAAUACCGGAUAGGGUGUCNCCUCGCAUGAGGAGAUACGGAAAGAUGGCGCAA-GCUAUCACUUACAGAUGGGCCUGCGGCGCAUUAGCUAGUUGGUGGGGUAACGGCCUACCAAGGCGACGAUGCGUAGCCGACCUGAGAGGGUGACCGGCCACACUGGGACUGAGACACGGCCCAGACUCCUACGGGAGGCAGCAGUAGGGAAUUUUCCACAAUGGACGAAAGUCUGAUGGAGCAACGCCGCGUGAACGAUGAAGGUCUUCGGAUUGUAAAGUUCUGUUGUUAGGGACGAAACAGUGCC-GUUCGAAUAG--GGCGGCACCUUGACGGUACCUAAUUAGAAAGCCACGGCUAACUAC-GUGCCAGCAGCCGCGGUAAUACGUAGGUGGCAAGCGUUGUCCGGAUU-UAUUGGGCGUAAAGCGCGCGCAGGCGGCUAUGUAAGUCUGAUGUUAAAGCCCGAGGCUCAACCUCGGUUCG-CAUUGGAAACUGUGUAGCUUGAGUGCAGAAGAGGAAAGCGGUAUUCCACGUGUAGCGGUGAAAUGCGUAGAGAUGUGGAGGAACACCAGUGGCGAAGGCGGCUUUCUGGUCUGU-AACUGACGCUGAGGCGCGAAAGCGU-GGGGAGCAAACAGGAUUAGAUACCCUGGUAGUCCACGCUGUAAACGAUGAGUGCUAGGUGUUGGGGGGU--ACCACCCUCAGUGCCGCAGCUAACGCAAUAAGCACUCCGCCUGGGGAGUACGCUCGCAAGAGUGAAACUCAAAGGAAUUGACGGGGGCCCGCACAAGCGGUGGAGCAUGUGGUUUAAUUCGAAGCAACGCGAAGAACCUUACCAGGUCUUGACAUCCCGCU-GAYCGUCCUAGAGAUAGGGC--UUCCCUUC--GGGGCAGCGGUGACAGGUGGUGCAUGGUUGUCGUCAGCUCGUGUCGUGAGAUGUU-GGGUUAAGUCCCGCAACGA-GCGCAACCCUUAUCUUUAGUUGCCAGCAUUCAGUU-GGGCACUCUAGAGAGACUGCCGUCGACAAGACGGAGGAAGGCGGGGAUGACGUC-AAAUCAU-CAUGCCCCUUAUGACCUGGGCUACACACGUGCUACAAU-GGCUGGUACAACGGGAUGCUAGCUCGCGAGAGUACGCCAAUCUCUUAAAACCAGUCUCAGUUCGGAUUGUAGGCUGCAACUCGCCUACAUGA-AGUCGGAAUCGCUAGUAAU-CGCGGAUCAGCAUGCCGCGGUGAAUACGUUCCCGGGCCUU-GUACACACCGCCCGUCACACCACGGGAGUUUGCAACACC-CGAAG-UCG
>Br._fulvus_K2814_-_gb|NR_125456.1|
-GUCGAGCGAGGGUCUU-CGGACC--------------CUAGC-GGCGGACGGGUGAGUAACACGUAGGCAACCUGCCCGUAAGACCGGGAUAACAUAGGGAAACUUAUGCUAAUACCGGAUAGUGUAUUUCUCCGCAUGGAGAAGUACGGAAAGGUGGCGCAA-GCUACUACUUACGGAUGGGCCUGCGGCGCAUUAGCUAGUUGGUGGGGUAAUGGCCUACCAAGGCAACGAUGCGUAGCCGACCUGAGAGGGUGACCGGCCACACUGGGACUGAGACACGGCCCAGACUCCUACGGGAGGCAGCAGUAGGGAAUUUUCCACAAUGGGCGAAAGCCUGAUGGAGCAACGCCGCGUGAACGAUGAAGGUCUUCGGAUUGUAAAGUUCUGUUGUUAGGGACGAACAAGUAUC-GUUCGAAUAG--GGCGGUACCUUGACGGUACCUGACGAGAAAGCCACGGCUAACUAC-GUGCCAGCAGCCGCGGUAAUACGUAGGUGGCAAGCGUUGUCCGGAAU-UAUUGGGCGUAAAGCGCGCGCAGGCGGUUCGGUAAGUCUGGUGUUAAAGCCCGGGGCUCAACCCCGGUACG-CAUUGGAAACUGUCGGACUUGAGUGCAGAAGAGGAAAGCGGAAUUCCACGUGUAGCGGUGAAAUGCGUAGAGAUGUGGAGGAACACCAGUGGCGAAGGCGGCUUUCUGGUCUGU-AACUGACGCUGAGGCGCGAAAGCGU-GGGGAGCAAACAGGAUUAGAUACCCUGGUAGUCCACGCCGUAAACGAUGAGUGCUAGGUGUUGGGGGUUUCAAUACCCUCAGUGCCGCAGCUAACGCAAUAAGCACUCCGCCUGGGGAGUACGCUCGCAAGAGUGAAACUCAAAGGAAUUGACGGGGGCCCGCACAAGCGGUGGAGCAUGUGGUUUAAUUCGAAGCAACGCGAAGAACCUUACCAGGUCUUGACAUCCCACU-GACCGUCCUAGAGAUAGGGC--UUCCCUUC--GGGGCAGUGGUGACAGGUGGUGCAUGGUUGUCGUCAGCUCGUGUCGUGAGAUGUU-GGGUUAAGUCCCGCAACGA-GCGCAACCCUUAUCUUUAGUUGCCAGCAUUCAGUU-GGGCACUCUAGAGAGACUGCCGUCGACAAGACGGAGGAAGGCGGGGAUGACGUC-AAAUCAU-CAUGCCCCUUAUGACCUGGGCUACACACGUGCUACAAU-GGCUGGUACAACGGGAUGCUAACUCGCGAGAGUACGCCAAUCUCUUAAAACCAGUCUCAGUUCGGAUUGCAGGCUGCAACUCGCCUGCAUGA-AGUCGGAAUCGCUAGUAAU-CGCGGAUCAGCAUGCCGCGGUGAAUACGUUCCCGGGCCUU-GUACACACCGCCCGUCACACCACGGGAGUUUGCAACACC-CGAAG-UCG
>Br._levickii_LMG_22481_-_gb|NR_114928.1|
-GUCGAGCGAGKSYYUU-CGGWSS--------------CUAGC-GGCGGACGGGUGAGUAACACGUAGGCAACCUGCCCGUAAGACCGGGAUAACAUAGGGAAACUUAUGCUAAUACCGGAUAGAGUCUUCUCYCGCAUGGGAGGAGACGGAAAGGUGGCGCAA-GCUACCACUUACGGAUGGGCCUGCGGCGCAUUAGCUAGUUGGUGGGGUAACGGCCUACCAAGGCGACGAUGCGUAGCCGACCUGAGAGGGUGACCGGCCACACUGGGACUGAGACACGGCCCAGACUCCUACGGGAGGCAGCAGUAGGGAAUUUUCCACAAUGGACGAAAGUCUGAUGGAGCAACGCCGCGUGAACGAUGAAGGUCUUCGGAUUGUAAAGUUCUGUUGUCAGGGACGAACAAGUACC-GUUCGAAUAG--GGCGGUACCUUGACGGUACCUGACGAGAAAGCCACGGCUAACUACGGUGCCAGCAGCCGCGGUAAUACGUAGGUGGCAAGCGUUGUCCGGAAU-UAUUGGGCGUAAAGCGCGCGCAGGCGGUCGGGUAAGUCUGAUGUUAAAGCCCGGGGCUCAACCCCGGUUCG-CAUUGGAAACUGCCUGACUUGAGUGCAGGAGAGGAAAGCGGUAUUCCACGUGUAGCGGUGAAAUGCGUAGAGAUGUGGAGGAACACCAGUGGCGAAGGCGGCUUUCUGGCCUGU-AACUGACGCUGAGGCGCGAAAGCGU-GGGGAGCAAACAGGAUUAGAUACCCUGGUAGUCCACGCCGUAAACGAUGAGUGCUAGGUGUUGGGGGUUUCAAUACCCUCAGUGCCGCAGCUAACGCAAUAAGCACUCCGCCUGGGGAGUACGCUCGCAAGAGUGAAACUCAAAGGAAUUGACGGGGGCCCGCACAAGCGGUGGAGCAUGUGGUUUAAUUCGAAGCAACGCGAAGAACCUUACCAGGUCUUGACAUCCCGCU-GACCGUCUGAGAGAUCAGGC--UUCCCUUC--GGGGCAGCGGUGACAGGUGGUGCAUGGUUGUCGUCAGCUCGUGUCGUGAGAUGUU-GGGUUAAGUCCCGCAACGA-GCGCAACCCUUAUCUUUAGUUGCCAGCAUUCAGUU-GGGCACUCUAGAGAGACUGCCGUCGACAAGACGGAGGAAGGCGGGGAUGACGUC-AAAUCAU-CAUGCCCCUUAUGACCUGGGCUACACACGUGCUACAAU-GGCUGGUACAACGAGAUGCUAGCUCGCGAGAGUACGCCAAUCUCUUAAAACCAGUCUCAGUUCGGAUUGUAGGCUGCAACUCGCCUACAUGA-AGUCGGAAUCGCUAGUAAU-CGCGGAUCAGCAUGCCGCGGUGAAUACGUUCCCGGGCCUU-GUACACACCGCCCGUCACACCACGAGAGUUUGCAACACC-CGAAG-UCG
>Br._borstelensis_-_gb|KF991607.1|
-GTCGAGCGAGTCCCTT-CGGGGG--------------CTAGC-GGCGGACGGGTGAGTAACACGTAGGCAACCTGCCCGTAAGCTCGGGATAACATGGGGAAACTCATGCTAATACCGGATAGGGTCTTCTCTCGCATGAGAGGAGACGGAAAGGTGGCGCAA-GCTACCACTTACGGATGGGCCTGCGGCGCATTAGCTAGTTGGTGGGGTAACGGCCTACCAAGGCGACGA-GCGTAGCCGACCTGAGAGGGTGACCGGCCACACTGGGACTGAGACACGGCCCAGACTCCTACGGGAGGCAGCAGTAGGGAATTTTCCACAATGGACGAAAGTCTGATGGAGCAACGCCGCGTGAACGATGAAGGTCTTCGGATTGTAAAGTTCTGTTGTCAGAGACGAACAAGTACC-GTTCGAACAG--GGCGGTACCTTGACGGTACCTGACGAGAAAGCCACGGCTAACTAC-GTGCCAGCAGCCGCGGTAATACGTAGGTGGCAAGCGTTGTCCGGAAT-TATTGGGCGTAAAGCGCGCGCAGGCGGCTATGTAAGTCTGGTGTTAAAGCCCGGGGCTCAACCCCGGTTCG-CATCGGAAACTGTGTAGCTTGAGTGCAGAAGAGGAAAGCGGTATTCCAC-TGTAGCGGTGAAATGCGTAGAGATGTGGAGGAACACCAGTGGCGAAGGCGGCTTTCTGGTCTGT-AACTGACGCTGAGGCGCGAAAGCGT-GGGGAGCAAACAGGATTAGATACCCTGGTAGTCCACGCCGTAAACGATGAGTGCTAGGTGTTGGGGGTTTCAATACCCTCAGTGCCGCAGCTAACGCAATAAGCACTCCGCCTGGGGAGTACGCTCGCAAGAGTGAAACTCAAAGGAATTGACGGGGGCCCGCACAAGCGGTGGAGCATGTGGTTTAATTCGAAGCAACGCGAAGAACCTTACCAGGTCTTGACATCCCGCT-GACCGTCCTAGAGATAGGGC--TTCCCTTC--GGGGCAGCGGTGACAGGTGGTGCATGGTTGTCGTCAGCTCGTGTCGTGAGATGTT-GGGTTAAGTCCCGCAACGA-GCGCAACCCTTATCTTTAGTTGCCAGCATTCAGTT-GGGCACTCTAGAGAGACTGCCGTCGACAAGACGGAGGAAGGCGGGGATGACGTC-AAATCAT-CATGCCCCTTATGACCTGGGCTACACACGTGCTACAAT-GGCTGGTACAACGGGAAGCTAGCTCGCGAGAGTATGCCAATCTCTTAAAACCAGTCTCAGTTCGGATTGCAGGCTGCAACTCGCCTGCATGA-AGTCGGAATCGCTAGTAAT-CGCGGATCAGCATGCCGCGGTGAATACGTTCCCGGGCCTT-GTACACACCGCCCGTCACACCACGGGAGTTTGCAACACC-CGAAG-TCG
>Br._limnophilus_DSM_6472_-_gb|AB112717.1|
-GTCGAGCGGACTTGTT-TGGAGCTTGCTCCAGACAGGTTAGC-GGCGGACGGGTGAGTAACACGTAGGCAACCTGCCTCTCAGACCGGGATAACATAGGGAAACTTATGCTAATACCGGATAGGTTTTCGGATCGCATGATCCGAAAAGAAAAGGCGGCTTTTCGCTGTCACTGGGAGATGGGCCTGCGGCGCATTAGCTAGTTGGTGGGGTAACGGCCCACCAAGGCGACGATGCGTAGCCGACCTGAGAGGGTGACCGGCCACACTGGGACTGAGACACGGCCCAGACTCCTACGGGAGGCAGCAGTAGGGAATTTTCCACAATGGACGAAAGTCTGATGGAGCAACGCCGCGTGAACGATGAAGGTCTTCGGATTGTAAAGTTCTGTTGTCAGGGACGAACAAGTACC-GTTTGAACAA--GGCGGTACCTTGACGGTACCTGACGAGAAAGCCACGGCTAACTAC-GTGCCAGCAGCCGCGGTAATACGTAGGTGGCAAGCGTTGTCCGGAAT-TATTGGGCGTAAAGCGCGCGCAGGCGGCTATGTAAGTCTGGTGTTAAAGCCCGGGGCTCAACCCCGGTACG-CATCGGAAACTGTGTAGCTTGAGTGCAGAAGAGGAAAGCGGTATTCCACGTGTAGCGGTGAAATGCGTAGAGATGTGGAGGAACACCAGTGGCGAAGGCGGCTTTCTGGTCTGT-AACTGACGCTGAGGCGCGAAAGCGT-GGGGAGCAAACAGGATTAGATACCCTGGTAGTCCACGCCGTAAACGATGAGTGCTAGGTGTTGGGGGTTTCAATACCCTCAGTGCCGCAGCTAACGCAATAAGCACTCCGCCTGGGGAGTACGCTCGCAAGAGTGAAACTCAAAGGAATTGACGGGGGCCCGCACAAGCGGTGGAGCATGTGGTTTAATTCGAAGCAACGCGAAGAACCTTACCAGGTCTTGACATCCCGCT-GACCGCTCTGGAGACAGAGC--TTCCCTTC--GGGGCAGCGGTGACAGGTGGTGCATGGTTGTCGTCAGCTCGTGTCGTGAGATGTT-GGGTTAAGTCCCGCAACGA-GCGCAACCCTTATCTTTAGTTGCCAGCATTCAGTT-GGGCACTCTAGAGAGACTGCCGTCGACAAGACGGAGGAAGGCGGGGATGACGTC-AAATCAT-CATGCCCCTTATGACCTGGGCTACACACGTGCTACAAT-GGTTGGTACAACGGGACGCTACCTCGCGAGAGGATGCCAATCTCTGAAAACCAATCTCAGTTCGGATTGTAGGCTGCAACTCGCCTACATGA-AGTCGGAATCGCTAGTAAT-CGCGGATCAGCATGCCGCGGTGAATACGTTCCCGGGCCTT-GTACACACCGCCCGTCACACCACGGGAGTTTGCAACACC-CGAAG-TCG
>Br._brevis_US575_-_gb|KF152965.1|
-GTCGAGCGAGGGTCTT-CGGACC--------------CTAGC-GGCGGACGGGTGAGTAACACGTAGGCAACCTGCCTCTCAGACTGGGATAACATAGGGAAACTTATGCTAATACCGGATAGGTTTTTGGATCGCATGATCCGAAAAGAAAAGGCGGGTGCG-GCTGTCACTGGGAGATGGGCCTGCGGCGCATTAGCTAGTTGGTGGGGTAACGGCCTACCAAGGCGACGATGCGTAGCCGACCTGAGAGGGTGACCGGCCACACTGGGACTGAGACACGGCCCAGACTCCTACGGGAGGCAGCAGTAGGGAATTTTCCACAATGGACGAAAGTCTGATGGAGCAACGCCGCGTGAACGATGAAGGTCTTCGGATTGTACCGTTCTGTTGTTAGGGACGAATAAGTACC-GTTCGAATAG--GGCGGTACCTTGACGGTACCTGACGAGAAAGCCACGGCTAACTAC-GTGCCAGCAGCCGCGGTAATACGTAGGTGGCAAGCGTTGTCCGGATT-TATTGGGCGTAAAGCGCGCGCAGGCGGCTATGTAAGTCTGGTGTGAAGGCCCGGAGCTCAACTCCGGTTCG-CATCGGAAACTGTGTAGCTTGAGTGCAGAAGAGGAAAGCGGTATTCCACGTGTAGCGGTGAAATGCGTAGAGATGTGGAGGAACACCAGTGGCGAAGGCGGCTTTCTGGTCTGT-AACTGACGCTGAGGCGCGAAAGCGT-GGGGAGCAAACAGGATTAGATACCCTGGTAGTCCACGCCGTAAACGATGAGTGCTAGGTGTTGGGGGTTTCAATACCCTCAGTGCCGCAGCTAACGCAATAAGCACTCCGCCTGGGGAGTACGCTCGCAAGAGTGAAACTCAAAGGAATTGACGGGGGCCCGCACAAGCGGTCGAGCATGTGGTTTAATTCGAAGCAACGCGAAGAACCTTACCAGGTCTTGACATCCCGCT-GACCGCTCTGGAGACAGAGC--TTCCCTTC--GGGGCAGCGGTGACAGGTGGTGCATGGTTGTGGTCAGCTCGTGTCGTGAGATGTT-GGGTTAAGTCCCGCAACGA-GCGCAACCCTTATCTTTAGTTGCCAGCATTCAGTT-GGGCACTCTAGAGAGACTGCCGTCGACAAGACGGAGGAAGGCGGGGATGACGTC-AAATCAT-CATGCCCCTTATGACCTGGGCTACACACGTGCTACAAT-GGTTGGTACAACGGGATGCTACCTCGCGAGNGGACGCCAATCTCTTAAAACCAATCTCAGTTCGGATTGTAGGCTGCAACTCGCCTACATGA-AGTCGGAATCGGTAGTAAT-CGCGGATCAGCATGCCGCGGTGAATACGTTCCCGGGCCTT-GTACACACCGCCCGTCACACCACGGGAGTTTGCAACACC-CGAAG-TCG
>Br._reuszeri_DSM_9887_-_gb|NR_040982.1|
-GUCGAGCGAGUCUCUU-CGGAGG--------------CUAGC-GGCGGACGGGUGAGUAACACGUAGGCAACCUGCCUCUCAGACUGGGAUAACAUAGGGAAACUUAUGCUAAUACCGGAUAGGUUUUUGGACCGCAUGGUCCGAAAAGAAAAGAUGGCUUCG-GCUAUCACUGGGAGAUGGGCCUGCGGCGCAUUAGCUAGUUGGUGGGGUAACGGCCUACCAAGGCGACGAUGCGUAGCCGACCUGAGAGGGUGACCGGCCACACUGGGACUGAGACACGGCCCAGACUCCUACGGGAGGCAGCAGUAGGGAAUUUUCCACAAUGGACGAAAGUCUGAUGGAGCAACGCCGCGUGAACGAUGAAGGUCUUCGGAUUGUAAAGUUCUGUUGUUAGGGACGAAUAAGUACC-GUUCGAAUAG--GGCGGUACCUUGACGGUACCUGACGAGAAAGCCACGGCUAACUAC-GUGCCAGCAGCCGCGGUAAUACGUAGGUGGCAAGCGUUGUCCGGAUU-UAUUGGGCGUAAAGCGCGCGCAGGCGGCUAUGUAAGUCUGGUGUUAAAGCCCGGAGCUCAACUCCGGUUCG-CAUCGGAAACUGUGUAGCUUGAGUGCAGAAGAGGAAAGCGGUAUUCCACGUGUAGCGGUGAAAUGCGUAGAGAUGUGGAGGAACACCAGUGGCGAAGGCGGCUUUCUGGUCUGU-AACUGACGCUGAGGCGCGAAAGCGU-GGGGAGCAAACAGGAUUAGAUACCCUGGUAGUCCACGCCGUAAACGAUGAGUGCUAGGUGUUGGGGGUUUCAAUACCCUCAGUGCCGCAGCUAACGCAAUAAGCACUCCGCCUGGGGAGUACGCUCGCAAGAGUGAAACUCAAAGGAAUUGACGGGGGCCCGCACAAGCGGUGGAGCAUGUGGUUUAAUUCGAAGCAACGCGAAGAACCUUACCAGGUCUUGACAUCCCGCU-GACCGCUCUGGAGACAGAGC--UUCCNUUC--GGGGCAGCGGUGACAGGUGGUGCAUGGUUGUCGUCAGCUCGUGUCGUGAGAUGUU-GGGUUAAGUCCCGCAACGA-GCGCAACCCUUAUCUUUAGUUGCCAGCAUUCAGUU-GGGCACUCUAGAGAGACUGCCGUCGACAAGACGGAGGAAGGCGGGGAUGACGUC-AAAUCAU-CAUGCCCCUUAUGACCUGGGCUACACACGUGCUACAAU-GGUUGGUACAACGGGACGCUAGCCCGCGAGGGUAUGCCAAUCUCUUAAAACCAAUCUCAGUUCGGAUUGUAGGCUGCAACUCGCCUACAUGA-AGUCGGAAUCGCUAGUAAU-CGCGGAUCAGCAUGCCGCGGUGAAUACGUUCCCGGGCCUU-GUACACACCGCCCGUCACACCACGGGAGUUUGCAACACC-CGAAG-UCG
>Br._parabrebis_GF13_-_gb|KY312740.1|
-GTCGAGCGAGGGTTTT-CGGACC--------------CTAGC-GGCGGACGGGTGAGTAACACGTAGGCAACCTGCCTCTCAGACCGGGATAACATAGGGAAACTTATGCTAATACCGGATAGGTTTTTGGATTGCATGATCCGAAAAGAAAAGATGGCTTCG-GCTATCACTGGGAGATGGGCCTGCGGCGCATTAGCTAGTTGGTGGGGTAACGGCCTACCAAGGCGACGATGCGTAGCCGACCTGAGAGGGTGACCGGCCACACTGGGACTGAGACACGGCCCAGACTCCTACGGGAGGCAGCAGTAGGGAATTTTCCACAATGGACGAAAGTCTGATGGAGCAACGCCGCGTGAACGATGAAGGTCTTCGGATTGTAAAGTTCTGTTGTCAGGGACGAACACGTGCC-GTTCGAATAG--GGCGGTACCTTGACGGTACCTGACGAGAAAGCCACGGCTAACTAC-GTGCCAGCAGCCGCGGTAATACGTAGGTGGCAAGCGTTGTCCGGATT-TATTGGGCGTAAAGCGCGCGCAGGCGGCTATGTAAGTCTGGTGTTAAAGCCCGGAGCTCAACTCCGGTTCG-CATCGGAAACTGTGTAGCTTGAGTGCAGAAGAGGAAAGCGGTATTCCACGTGTAGCGGTGAAATGCGTAGAGATGTGGAGGAACACCAGTGGCGAAGGCGGCTTTCTGGTCTGT-AACTGACGCTGAGGCGCGAAAGCGT-GGGGAGCAAACAGGATTAGATACCCTGGTAGTCCACGCCGTAAACGATGAGTGCTAGGTGTTGGGGGTTTCAATACCCTCAGTGCCGCAGCTAACGCAATAAGCACTCCGCCTGGGGAGTACGCTCGCAAGAGTGAAACTCAAAGGAATTGACGGGGGCCCGCACAAGCGGTGGAGCATGTGGTTTAATTCGAAGCAACGCGAAGAACCTTACCAGGTCTTGACATCCCGCT-GACCGCTCTGGAGACAGAGC--TTCCCTTC--GGGGCAGCGGTGACAGGTGGTGCATGGTTGTCGTCAGCTCGTGTCGTGAGATGTT-GGGTTAAGTCCCGCAACGA-GCGCAACCCTTATCTTTAGTTGCCAGCATTCAGTT-GGGCACTCTAGAGAGACTGCCGTCGACAAGACGGAGGAAGGCGGGGATGACGTC-AAATCAT-CATGCCCCTTATGACCTGGGCTACACACGTGCTACAAT-GGTTGGTACAACGGGATGCTACCTCGCGAGGGGACGCCAATCTCTGAAAACCAATCTCAGTTCGGATTGTAGGCTGCAACTCGCCTACATGA-AGTCGGAATCGCTAGTAAT-CGCGGATCAGCATGCCGCGGTGAATACGTTCCCGGGCCTT-GTACACACCGCCCGTCACACCACGGGAGTTTGCAACACC-CGAAG-TCG
>Br._formosus_SBZ2_-_gb|HQ236045.1|
-GTCGAGCGAGGGTCTT-CGGACC--------------CTAGC-GGCGGACGGGTGAGTAACACGTAGGCAACCTGCCTCTCAGACTGGGATAACATAGGGAAACTTATGCTAATACCGGATAGGTTTTTGGATCGCATGATCCGAAAAGAAAAGATGGCTTCG-GCTATCACTGGGAGATGGGCCTGCGGCGCATTAGCTAGTTGGTGGGGTAACGGCCTACCAAGGCGACGATGCGTAGCCGACCTGAGAGGGTGACCGGCCACACTGGGACTGAGACACGGCCCAGACTCCTACGGGAGGCAGCAGTAGGGAATTTTCCACAATGGACGAAAGTCTGATGGAGCAACGCCGCGTGAACGAT-AAGGTCTTCGGATTGTAAAGTTCTGTTGTTAGGGACGAATAAGTACC-GTTCGAATAG--GGCGGTACCTTGACGGTACCTAACGAGAAAGCCACGGCTAACTAC-GTGCCAGCAGCCGCGGTAATACGTAGGTGGCAAGCGTTGTCCGGATT-TATTGGGCGTAAAGCGCGCGCAGGCGGCTATGTAAGTCTGGTGTTAAAGCCCGGGGCTCAACCTCGGTTCG-CATCGGAAACTGTGTAGCTTGAGTACAGAAGAGGAGAGCGGTATTCCACGTGTAGCGGTGAAATGCGTAGAGATGTGGAGGAACACCAGTGGCGAAGGCGGCTTTCTGGTCTGT-AACTGACGCTGAGGCGCGAAAGCGT-GGGGAGCAAACAGGATTAGATACCCTGGTAGTCCACGCCGTAAACGATGAGTGCTAGGTGTTGGGGGTTTCAATACCCTCAGTGCCGCAGCTAACGCAATAAGCACTCCGCCTGGGGAGTACGCTCGCAAGAGTGAAACTCAAAGGAATTGACGGGGGCCCGCACAAGCGGTGGAGCATGTGGTTTAATTCGAAGCAACGCGAAGAACCTTACCAGGTCTTGACATCCCGCT-GACCGCTCTGGAGACAGAGC--TTCCCTTC--GGGGCAGCGGTGACAGGTGGTGCATGGTTGTCGTCAGCTCGTGTCGTGAGATGTT-GGGTTAAGTCCCGCAACGA-GCGCAACCCTTATCTTTAGTTGCCAGCATTCAGTT-GGGCACTCTAGAGAGACTGCCGTCGACAAGACGGAGGAAGGCGGGGATGACGTC-AAATCAT-CATGCCCCTTATGACCTGGGCTACACACGTGCTACAAT-GGTTGGTACAACGGGATGCTACCTCGCGAGAGGACGCCAATCTCTTAAAACCAATCTCAGTTCGGATTGTAGGCTGCAACTCGCCTACATGA-AGTCGGAATCGCTAGTAAT-CGCGGATCAGCATGCCGCGGTGAATACGTTCCCGGGCCTT-GTACACACCGCCCGTCACACCACGGGAGTTTGCAACACC-CGAAG-TCG
>Br._nitrificans_DA2_-_gb|NR_112926.1|
-GUCGAGCGAGUCUCUU-CGGAGG--------------CUAGC-GGCGGACGGGUGAGUAACACGUAGGCAACCUGCCUCUCAGACUGGGAUAACAUAGGGAAACUUAUGCUAAUACCGGAUAGGUUUUUGGAUCGCAUGAUCCGAAAAGAAAAGGCGGCUUUAAGCUGUCACUGGGAGAUGGGCCUGCGGCGCAUUAGCUAGUUGGUGGGGUAAUGGCCUACCAAGGCGACGAUGCGUAGCCGACCUGAGAGGGUGACCGGCCACACUGGGACUGAGACACGGCCCAGACUCCUACGGGAGGCAGCAGUAGGGAAUUUUCCACAAUGGACGAAAGUCUGAUGGAGCAACGCCGCGUGAACGAUGAAGGUCUUCGGAUUGUAAAGUUCUGUUGUUAGGGACGAACAAGUACC-GUUCGAAUAG--GGCGGUACCUUGACGGUACCUGACGAGAAAGCCACGGCUAACUAC-GUGCCAGCAGCCGCGGUAAUACGUAGGUGGCAAGCGUUGUCCGGAUU-UAUUGGGCGUAAAGCGCGCGCAGGCGGCUAUGUAAGUCUGGUGUUAAAGCCCGGAGCUCAACUCCGGUUCG-CAUCGGAAACUGUGUAGCUUGAGUGCAGAAGAGGAAAGCGGUAUUCCACGUGUAGCGGUGAAAUGCGUAGAGAUGUGGAGGAACACCAGUGGCGAAGGCGGCUUUCUGGUCUGU-AACUGACGCUGAGGCGCGAAAGCGU-GGGGAGCAAACAGGAUUAGAUACCCUGGUAGUCCACGCCGUAAACGAUGAGUGCUAGGUGUUGGGGGUUUCAAUACCCUCAGUGCCGCAGCUAACGCAAUAAGCACUCCGCCUGGGGAGUACGCUCGCAAGAGUGAAACUCAAAGGAAUUGACGGGGGCCCGCACAAGCGGUGGAGCAUGUGGUUUAAUUCGAAGCAACGCGAAGAACCUUACCAGGUCUUGACAUCCCGCU-GACCGCUCUGGAGACAGAGC--UUCCCUUC--GGGGCAGCGGUGACAGGUGGUGCAUGGUUGUCGUCAGCUCGUGUCGUGAGAUGUU-GGGUUAAGUCCCGCAACGA-GCGCAACCCUUAUUUCUAGUUGCCAGCAUUCAGUU-GGGCACUCUAGAGAGACUGCCGUCGACAAGACGGAGGAAGGCGGGGAUGACGUC-AAAUCAU-CAUGCCCCUUAUGACCUGGGCUACACACGUGCUACAAU-GGUUGGUACAACGGGAUGCUACCUCGCGAGAGGACGCCAAUCUCUUAAAACCAAUCUCAGUUCGGAUUGUAGGCUGCAACUCGCCUACAUGA-AGUCGGAAUCGCUAGUAAU-CGCGGAUCAGCAUGCCGCGGUGAAUACGUUCCCGGGCCUU-GUACACACCGCCCGUCACACCACGGGAGUUUGCAACACC-CGAAG-UCG
>Br._agri_NCHU1002_-_gb|AY319301.1|
-GTCGAGCGAGTCCCTT-CGGAGG--------------CTAGC-GGCGGACGGGTGAGTAACACGTAGGCAACCTGCCTCTCAGACTGGGATAACATAGGGAAACTTATGCTAATACCGGATAGGTTTTTGGATCGCATGATCTGAAAAGAAAAGATGGCTTTTCGCTATCACTGGGAGATGGGCCTGCGGCGCATTAGCTAGTTGGTGGGGTAACGGCCTACCAAGGCGACGATGCGTAGCCGACCTGAGAGGGTGACCGGCCACACTGGGACTGAGACACGGCCCAGACTCCTACGGGAGGCAGCAGTAGGGAATTTTCCACAATGGACGAAAGTCTGATGGAGCAACGCCGCGTGAACGATGAAGGTCTTCGGATTGTAAAGTTCTGTTGTCAGGGACGAACACGTACC-GTTCGAATAG--GGCGGTACCTTGACGGTACCTGACGAGAAAGCCACGGCTAACTAC-GTGCCAGCAGCCGCGGTAATACGTAGGTGGCAAGCGTTGTCCGGATT-TATTGGGCGTAAAGCGCGCGCAGGCGGCTATGTAAGTCTGGTGTTAAAGCCCGGGGCTCAACCCCGGTTCG-CATCGGAAACTGTGTAGCTTGAGTGCAGAAGAGGAAAGCGGTATTCCACGTGTAGCGGTGAAATGCGTAGAGATGTGGAGGAACACCAGTGGCGAAGGCGGCTTTCTGGTCTGT-AACTGACGCTGAGGCGCGAAAGCGT-GGGGAGCAAACAGGATTAGATACCCTGGTAGTCCACGCCGTAAACGATGAGTGCTAGGTGTTGGGGGTTTCAATACCCTCAGTGCCGCAGCTAACGCAATAAGCACTCCGCCTGGGGAGTACGCTCGCAAGAGTGAAACTCAAAGGAATTGACGGGGGCCCGCACAAGCGGTGGAGCATGTGGTTTAATTCGAAGCAACGCGAAGAACCTTACCAGGTCTTGACATCCCGCT-GACCGCTCTGGAGACAGAGC--TTCCCTTC--GGGGCAGCGGTGACAGGTGGTGCATGGTTGTCGTCAGCTCGTGTCGTGAGATGTT-GGGTTAAGTCCCGCAACGA-GCGCAACCCTTATCTTTAGTTGCCAGCATTCAGTT-GGGCACTCTAGAGAGACTGCCGTCGACAAGACGGAGGAAGGCGGGGATGACGTC-AAATCAT-CATGCCCCTTATGACCTGGGCTACACACGTGCTACAAT-GGTTGGTACAACGGGATGCTACCTCGCGAGAGGACGCCAATCTCTTAAAACCAATCTCAGTTCGGATTGTAGGCTGCAACTCGCCTACATGA-AGTCGGAATCGCTAGTAAT-CGCGGATCAGCATGCCGCGGTGAATACGTTCCCGGGCCTT-GTACACACCGCCCGTCACACCACGGGAGTTTGCAACACC-CGAAG-TCG
>Br._centrosporus_DSM_8445_-_gb|NR_112211.1|
-GUCGAGCGAGUCUCUU-CGGAGG--------------CUAGC-GGCGGACGGGUGAGUAACACGUAGGCAACCUGCCCGUAAGACUGGGAUAACAUAGGGAAACUUAUGCUAAUACCNGAUAGAGUCUNCUNUCGCAUGAGGGAANACGGAAAGGUGGCGCAA-GCUNUCACUUNCGGAUGGGCCUGCGGCGCAUUAGCUAGUUGGUGGGGUAAUGGCCUACCAAGGCGACGAUGCGUAGCCGACCUGAGAGGGUGACCGGCCACACUGGGACUGAGACACGGCCCAGACUCCUNCGGGAGGCAGCAGUAGGGAAUUUUCCACAAUGGACGAAAGUCUGAUGGAGCAACGCCGCGUGAACGAUGAAGGUCUUCGGAUUGUAAAGUUCUGUUGUUAGGGACGAACAAGUACC-GUUCGAAUAG--GGCGGUNCCUUGACGGUACCUGACGAGAAAGCCACGGCUAACUAC-GUGCCAGCAGCCGCGGUAAUACGUAGGUGGCAAGCGUUGUCCGGAUU-UAUUGGGCGUAAAGCGCGCGCAGGCGGCUAUGUAAGUCUGGUGUUAAAGCCCGGAGCUCAACUCCGGUUCG-CAUCGGAAACUGUGUAGCUUGAGUGCAGAAGAGGAAAGCGGUAUUCCACGUGUAGCGGUGAAAUGCGUAGAGAUGUGGAGGAACACCAGUGGCGAAGGCGGCUUUCUGGUCUGU-AACUGACGCUGAGGCGCGAAAGCGU-GGGGAGCAAACAGGAUUAGAUACCCUGGUAGUCCACGCCGUAAACGAUGAGUGCUAGGUGUUGGGGGUUUCAAUACCCUCAGUGCCGCAGCUAACGCAAUAAGCACUCCGCCUGGGGAGUACGCUCGCAAGAGUGAAACUCAAAGGAAUUGACGGGGGCCCGCACAAGCGGUGGAGCAUGUGGUUUAAUUCGAAGCAACGCGAAGAACCUUACCAGGUCUUGACAUCCCGCU-GACCGCUCUGGAGACAGAGC--UUCCCUUC--GGGGCAGCGGUGACAGGUGGUGCAUGGUUGUCGUCAGCUCGUGUCGUGAGAUGUU-GGGUUAAGUCCCGCAACGA-GCGCAACCCUUAUUUCUAGUUGCCAGCAUUCAGUU-GGGCACUCUAGAGAGACUGCCGUCGACAAGACGGAGGAAGGCGGGGAUGACGUC-AAAUCAU-CAUGCCCCUUAUGACCUGGGCUACACACGUGCUACAAU-GGUUGGUACAACGGGAUGCUACCUCGCGAGAGGACGCCAAUCUCUUAAAACCAAUCUCAGUUCGGAUUGUAGGCUGCAACUCGCCUACAUGA-AGUCGGAAUCGCUAGUAAU-CGCGGAUCAGCAUGCCGCGGUGAAUACGUUCCCGGGCCUU-GUACACACCGCCCGUCACACCACGGGAGUUUGCAACACC-CGAAG-UCG
>Br._invocatus_SEPV-7_-_gb|KF228917.1|
-GTCGAGCGAGGGTCTT-CGGACC--------------CTAGC-GGCGGACGGGTGAGTAACACGTAGGCAACCTGCCCATAAGACTGGGATAACATAGGGAAACTTATGCTAATACCGGATAGAGTCTTCTCCCGCATGAGAGAAGACGGAAAGGTGGCGCAA-GCTACCACTTATGGATGGGCCTGCGGCGCATTAGCTAGTTGGTGGGGTAACGGCCTACCAAGGCGACGATGCGTAGCCGACCTGAGAGGGTGACCGGCCACACTGGGACTGAGACACGGCCCAGACTCCTACGGGAGGCAGCAGTAGGGAATTTTCCACAATGGACGAAAGTCTGATGGAGCAACGCCGCGTGAACGATGAAGGCCTTCGGGTTGTAAAGTTCTGTTGTCAGGGACGAACAAGTATC-GTTCGAATAG--GGCGGTACCTTGACGGTACCTGACGAGAAAGCCACGGCTAACTAC-GTGCCAGCAGCCGCGGTAATACGTAGGTGGCAAGCGTTGTCCGGATT-TATTGGGCGTAAAGCGCGCGCAGGCGGCTATGTAAGTCTGGTGTTAAAGCCCGGGGCTCAACCCCGGTTCG-CATCGGAAACTGTGTAGCTTGAGTGCAGAAGAGGAAAGCGGTATTCCACGTGTAGCGGTGAAATGCGTAGAGATGTGGAGGAACACCAGTGGCGAAGGCGGCTTTCTGGTCTGT-AACTGACGCTGAGGCGCGAAAGCGT-GGGGAGCAAACAGGATTAGATACCCTGGTAGTCCACGCCGTAAACGATGAGTGCTAGGTGTTAGGGGTTTCAATACCCTTAGTGCCGCAGCTAACGCAATAAGCACTCCGCCTGGGGAGTACGGTCGCAAGACTGAAACTCAAAGGAATTGACGGGGGCCCGCACAAGCGGTGGAGCATGTGGTTTAATTCGAAGCAACGCGAAGAACCTTACCAGGTCTTGACATCCCGCT-GACCGCTCTGGAGACAGAGC--TTCCCTTC--GGGGCAGCGGTGACAGGTGGTGCATGGTTGTCGTCAGCTCGTGTCGTGAGATGTT-GGGTTAAGTCCCGCAACGA-GCGCAACCCTTATCTTTAGTTGCCAGCATTCAGTT-GGGCACTCTAGAGAGACTGCCGTCGACAAGACGGAGGAAGGCGGGGATGACGTC-AAATCAT-CATGCCCCTTATGACCTGGGCTACACACGTGCTACAAT-GGTTGGTACAACGGGATGCTACCTCGCGAGAGGATGCCAATCTCTTAAAACCAATCTCAGTTCGGATTGTAGGCTGCAACTCGCCTACATGA-AGTCGGAATCGCTAGTAAT-CGCGGATCAGCATGCCGCGGTGAATACGTTCCCGGGCCTT-GTACACACCGCCCGTCACACCACGGGAGTTTGCAACACC-CGAAG-TCG
>Br._panacihumi_DCY35_-_gb|NR_044485.1|
-GUCGAGCGAGGGUCUU-CGGACC--------------CUAGC-GGCGGACGGGUGAGUAACACGUAGGCAACCUGCCCAUAAGACUGGGAUAACAUAGGGAAACUUAUGCUAAUACCGGAUAGAGUCUUCUCCCGCAUGAGAGGAGACGGAAAGGUGGCGCAA-GCUACCACUUGUGGAUGGGCCUGCGGCGCAUUAGCUAGUUGGUGGGGUAACGGCCCACCAAGGCGACGAUGCGUAGCCGACCUGAGAGGGUGACCGGCCACACUGGGACUGAGACACGGCCCAGACUCCUACGGGAGGCAGCAGUAGGGAAUUUUCCACAAUGGACGAAAGUCUGAUGGAGCAACGCCGCGUGAACGAUGAAGGUCUUCGGAUUGUAAAGUUCUGUUGUCAGGGACGAACAAGUACC-GUUCGAAUAG--GGCGGUACCUUGACGGUACCUGACGAGAAAGCCACGGCUAACUAC-GUGCCAGCAGCCGCGGUAAUACGUAGGUGGCAAGCGUUGUCCGGAAU-UAUUGGGCGUAAAGCGCGCGCAGGCGGCUAUGUAAGUCUGGUGUUAAAGCCCGGGGCUCAACCCCGGUUCG-CAUCGGAAACUGUGUAGCUUGAGUGCAGAAGAGGAAAGCGGUAUUCCACGUGUAGCGGUGAAAUGCGUAGAGAUGUGGAGGAACACCAGUGGCGAAGGCGGCUUUCUGGUCUGU-AACUGACGCUGAGGCGCGAAAGCGU-GGGGAGCAAACAGGAUUAGAUACCCUGGUAGUCCACGCCGUAAACGAUGAGUGCUAGGUGUUGGGGGUUUCAAUACCCUCAGUGCCGCAGCUAACGCAAUAAGCACUCCGCCUGGGGAGUACGGUCGCAAGACUGAAACUCAAAGGAAUUGACGGGGGCCCGCACAAGCGGUGGAGCAUGUGGUUUAAUUCGAAGCAACGCGAAGAACCUUACCAGGUCUUGACAUCCCGCU-GACCGCUCUGGAGACAGAGC--UUCCCUUC--GGGGCAGCGGUGACAGGUGGUGCAUGGUUGUCGUCAGCUCGUGUCGUGAGAUGUU-GGGUUAAGUCCCGCAACGA-GCGCAACCCUUAUCUUUAGUUGCCAGCAUUCAGUU-GGGCACUCUAGAGAGACUGCCGUCGACAAGACGGAGGAAGGCGGGGAUGACGUC-AAAUCAU-CAUGCCCCUUAUGACCUGGGCUACACACGUGCUACAAU-GGUUGGUACAACGGGAUGCUACCUCGCGAGAGGACGCCAAUCUCUUAAAACCAAUCUCAGUUCGGAUUGUAGGCUGCAACUCGCCUACAUGA-AGUCGGAAUCGCUAGUAAU-CGCGGAUCAGCAUGCCGCGGUGAAUACGUUCCCGGGCCUU-GUACACACCGCCCGUCACACCACGGGAGUUUGCAACACC-CGAAG-UCG
>B._subtilis_B-762_-_gb|HQ605916.1|
-GTCGAGCGGACAGATG--GGAGCTTGCTCCCTGATG-TTAGC-GGCGGACGGGTGAGTAACACGTGGGTAACCTGCCTGTAAGACTGGGATAACTCCGGGAAACCGGGGCTAATACCGGATGCTTGTTTGAACCGCATGGTTCAAACATAAAAGGTGGCTTCG-GCTACCACTTACAGATGGACCCGCGGCGCATTAGCTAGTTGGTGAGGTAACGGCTCACCAAGGCAACGATGCGTAGCCGACCTGAGAGGGTGATCGGCCACACTGGGACTGAGACACGGCCCAGACTCCTACGGGAGGCAGCAGTAGGGAATCTTCCGCAATGGACGAAAGTCTGACGGAGCAACGCCGCGTGAGTGATGAAGGTTTTCGGATCGTAAAGCTCTGTTGTTAGGGAAGAACAAGTACC-GTTCGAATAG--GGCGGTACCTTGACGGTACCTAACCAGAAAGCCACGGCTAACTAC-GTGCCAGCAGCCGCGGTAATACGTAGGTGGCAAGCGTTGTCCGGAAT-TATTGGGCGTAAAGGGCTCGCAGGCGGTTTCTTAAGTCTGATGTGAAAGCCCCCGGCTCAACCGGGGAGGGTCATTGGAAACTGGGGAACTTGAGTGCAGAAGAGGAGAGTGGAATTCCACGTGTAGCGGTGAAATGCGTAGAGATGTGGAGGAACACCAGTGGCGAAGGCGACTCTCTGGTCTGT-AACTGACGCTGAGGAGCGAAAGCGT-GGGGAGCGAACAGGATTAGATACCCTGGTAGTCCACGCCGTAAACGATGAGTGCTAAGTGTTAGGGGGTTTCCGCCCCTTAGTGCTGCAGCTAACGCATTAAGCACTCCGCCTGGGGAGTACGGTCGCAAGACTGAAACTCAAAGGAATTGACGGGGGCCCGCACAAGCGGTGGAGCATGTGGTTTAATTCGAAGCAACGCGAAGAACCTTACCAGGTCTTGACATCCT-CT-GACAATCCTAGAGATAGGAC--GTCCCCTTCGGGGGCAG-AGTGACAGGTGGTGCATGGTTGTCGTCAGCTCGTGTCGTGAGATGTT-GGGTTAAGTCCCGCAACGA-GCGCAACCCTTGATCTTAGTTGCCAGCATTCAGTT-GGGCACTCTAAGGTGACTGCCGGTGACAAACCGGAGGAAGGTGGGGATGACGTC-AAATCAT-CATGCCCCTTATGACCTGGGCTACACACGTGCTACAAT-GGACAGAACAAAGGGCAGCGAAACCGCGAGGTTAAGCCAATCCCACAAATCTGTTCTCAGTTCGGATCGCAGTCTGCAACTCGACTGCGTGA-AGCTGGAATCGCTAGTAAT-CGCGGATCAGCATGCCGCGGTGAATACGTTCCCGGGCCTT-GTACACACCGCCCGTCACACCACGAGAGTTTGTAACACC-CGAAG-TCG
>B._cereus_JBE0011_-_gb|FJ982661.1|
-GTCGAGCGAACGGATT-AAGAGCTTGCTCTTAAGAAGTTAGC-GGCGGACGGGTGAGTAACACGTGGGTAACCTGCCCATAAGACTGGGATAACTCCGGGAAACCGGGGCTAATACCGGATAACATCTAGCACCGCATGGTGCAAGATTGAAAGGCGGCTTCG-GCTGTCACTTATGGATGGACCCGCGTCGCATTAGCTAGTTGGTGAGGTAACGGCTCACCAAGGCGACGATGCGTAGCCGACCTGAGAGGGTGATCGGCCACACTGGGACTGAGACACGGCCCAGACTCCTACGGGAGGCAGCAGTAGGGAATCTTCCGCAATGGACGAAAGTCTGACGGAGCAACGCCGCGTGAGCGATGAAGGCCTTCGGGTCGTAAAGCTCTGTTGTTAGGGAAGAACAAGTGTG-AGTTGAATAA--GCTCATGCCTTGACGGTACCTAACCAGAAAGCCACGGCTAACTAC-GTGCCAGCAGCCGCGGTAATACGTAGGTGGCAAGCGTTATCCGGAAT-TATTGGGCGTAAAGCGCGCGCAGGCGGTTTCTTAAGTCTGATGTGAAAGCCCACGGCTCAACCGTGGAGGGTCATTGGAAACTGGGAGACTTGAGTGCAGAAGAGGAGAGTGGAATTCCATGTGTAGCGGTGAAATGCGTAGAGATATGGAGGAACACCAGTGGCGAAGGCGACTCTCTGGTCTGT-AACTGACGCTGAGGCGCGAAAGCGT-GGGGAGCAAACAGGATTAGATACCCTGGTAGTCCACGCCGTAAACGATGAGTGCTAAGTGTTAGAGGGTTTCCGCCCTTTAGTGCTGAAGTTAACGCATTAAGCACTCCGCCTGGGGAGTACGGCCGCAAGGCTGAAACTCAAAGGAATTGACGGGGGCCCGCACAAGCGGTGGAGCATGTGGTTTAATTCGAAGCAACGCGAAGAACCTTACCAGGTCTTGACATCCT-CT-GACAACCCTAGAGATAGGGC--TTCCCCTTCGGGGGCAG-AGTGACAGGTGGTGCATGGTTGTCGTCAGCTCGTGTCGTGAGATGTT-GGGTTAAGTCCCGCAACGA-GCGCAACCCTTGATCTTAGTTGCCATCATTCAGTT-GGGCACTCTAAGGTGACTGCCGGTGACAAACCGGAGGAAGGTGGGGATGACGTC-AAATCAT-CATGCCCCTTATGACCTGGGCTACACACGTGCTACAAT-GGACGGTACAAAGAGTCGCGAGACCGCGAGGTGGAGCTAATCTCATAAAACCGTTCTCAGTTCGGATTGTAGGCTGCAACTCGCCTACATGA-AGCTGGAATCGCTAGTAAT-CGCGGATCAGCATGCCGCGGTGAATACGTTCCCGGGCCTT-GTACACACCGCCCGTCACACCACGAGAGTTTGTAACACC-CGAAG-TCG
>B._thuringiensis_kurstaki_-_gb|JQ669398.1|
-GTCGAGCGAATGGATT-AAGAGCTTGCTCTTATGAAGTTAGC-GGCGGACGGGTGAGTAACACGTGGGTAACCTGCCCATAAGACTGGGATAACTCCGGGAAACCGGGGCTAATACCGGATAACATTTTGAACTGCATGGTTCGAAATTGAAAGGCGGCTTCG-GCTGTCACTTATGGATGGACCCGCGTCGCATTAGCTAGTTGGTGAGGTAACGGCTCACCAAGGCAACGATGCGTAGCCGACCTGAGAGGGTGATCGGCCACACTGGGACTGAGACACGGCCCAGACTCCTACGGGAGGCAGCAGTAGGGAATCTTCCGCAATGGACGAAAGTCTGACGGAGCAACGCCGCGTGAGTGATGAAGGCTTTCGGGTCGTAAAACTCTGTTGTTAGGGAAGAACAAGTGCT-AGTTGAATAA--GCTGGCACCTTGACGGTACCTAACCAGAAAGCCACGGCTAACTAC-GTGCCAGCAGCCGCGGTAATACGTAGGTGGCAAGCGTTATCCGGAAT-TATTGGGCGTAAAGCGCGCGCAGGTGGTTTCTTAAGTCTGATGTGAAAGCCCACGGCTCAACCGTGGAGGGTCATTGGAAACTGGGAGACTTGAGTGCAGAAGAGGAAAGTGGAATTCCATGTGTAGCGGTGAAATGCGTAGAGATATGGAGGAACACCAGTGGCGAAGGCGACTTTCTGGTCTGT-AACTGACACTGAGGCGCGAAAGCGT-GGGGAGCAAACAGGATTAGATACCCTGGTAGTCCACGCCGTAAACGATGAGTGCTAAGTGTTAGAGGGTTTCCGCCCTTTAGTGCTGAAGTTAACGCATTAAGCACTCCGCCTGGGGAGTACGGCCGCAAGGCTGAAACTCAAAGGAATTGACGGGGGCCCGCACAAGCGGTGGAGCATGTGGTTTAATTCGAAGCAACGCGAAGAACCTTACCAGGTCTTGACATCCT-CT-GAAAACCCTAGAGATAGGGC--TTCTCCTTCGGGAGCAG-AGTGACAGGTGGTGCATGGTTGTCGTCAGCTCGTGTCGTGAGATGTT-GGGTTAAGTCCCGCAACGA-GCGCAACCCTTGATCTTAGTTGCCATCATTAAGTT-GGGCACTCTAAGGTGACTGCCGGTGACAAACCGGAGGAAGGTGGGGATGACGTC-AAATCAT-CATGCCCCTTATGACCTGGGCTACACACGTGCTACAAT-GGACGGTACAAAGAGCTGCAAGACCGCGAGGTGGAGCTAATCTCATAAAACCGTTCTCAGTTCGGATTGTAGGCTGCAACTCGCCTACATGA-AGCTGGAATCGCTAGTAAT-CGCGGATCAGCATGCCGCGGTGAATACGTTCCCGGGCCTT-GTACACACCGCCCGTCACACCACGAGAGTTTGTAACACC-CGAAG-TCG
>Br._choshinensis_GNHG-10_-_gb|MF101006.1|
-GTCGAGCGAATCGA-C-GGGAGCTTGCTCCC-TGAGATTAGC-GGCGGACGGGTGAGTAACACGTGGGCAACCTGCCTATAAGACTGGGATAACTTCGGGAAACCGGAGCTAATACCGGATACGTTCTTTTCTCGCATGAGAGAAGATGGAAAGACGGTTTAC-GCTGTCACTTATAGATGGGCCCGCGGCGCATTAGCTAGTTGGTGAGGTAATGGCTCACCAAGGCGACGATGCGTAGCCGACCTGAGAGGGTGATCGGCCACACTGGGACTGAGACACGGCCCAGACTCCTACGGGAGGCAGCAGTAGGGAATCTTCCGCAATGGACGAAAGTCTGACGGAGCAACGCCGCGTGAACGAAGAAGGCCTTCGGGTCGTAAAGTTCTGTTGTTAGGGAAGAACAAGTACC-A---GAGTAACTGCTGGTACCTTGACGGTACCTAACCAGAAAGCCACGGCTAACTAC-GTGCCAGCAGCCGCGGTAATACGTAGGTGGCAAGCGTTGTCCGGAAT-TATTGGGCGTAAAGCGCGCGCAGGTGGTTCCTTAAGTCTGATGTGAAAGCCCACGGCTCAACCGTGGAGGGTCATTGGAAACTGGGGAACTTGAGTGCAGAAGAGGAAAGTGGAATTCCAAGTGTAGCGGTGAAATGCGTAGAGATTTGGAGGAACACCAGTGGCGAAGGCGACTTTCTGGTCTGT-AACTGACACTGAGGCGCGAAAGCGT-GGGGAGCAAACAGGATTAGATACCCTGGTAGTCCACGCCGTAAACGATGAGTGCTAAGTGTTAGAGGGTTTCCGCCCTTTAGTGCTGCAGCTAACGCATTAAGCACTCCGCCTGGGGAGTACGGCCGCAAGGCTGAAACTCAAAGGAATTGACGGGGGCCCGCACAAGCGGTGGAGCATGTGGTTTAATTCGAAGCAACGCGAAGAACCTTACCAGGTCTTGACATCCT-CT-GACAACCCTAGAGATAGGGCTTTCCCCTTCGGGGGACAG-AGTGACAGGTGGTGCATGGTTGTCGTCAGCTCGTGTCGTGAGATGTT-GGGTTAAGTCCCGCAACGA-GCGCAACCCTTGATCTTAGTTGCCAGCATTCAGTT-GGGCACTCTAAGGTGACTGCCGGTGACAAACCGGAGGAAGGTGGGGATGACGTC-AAATCAT-CATGCCCCTTATGACCTGGGCTACACACGTGCTACAAT-GGATGGTACAAAGGGCTGCAAACCTGCGAAGGTAAGCGAATCCCATAAAGCCATTCTCAGTTCGGATTGCAGGCTGCAACTCGCCTGCATGA-AGCCGGAATCGCTAGTAAT-CGCGGATCAGCATGCCGCGGTGAATACGTTCCCGGGCCTT-GTACACACCGCCCGTCACACCACGAGAGTTTGTAACACC-CGAAG-TCG
>B._megaterium_OSS_4_-_gb|EU124555.1|
-GTCGAGCGAACTGATT-AGAAGCTTGCTTCTATGACGTTAGC-GGCGGACGGGTGAGTAACACGTGGGCAACCTGCCTGTAAGACTGGGATAACTTCGGGAAACCGAAGCTAATACCGGATAGGATCTTCTCCTTCATGGGAGATGATTGAAAGATGGTTTCG-GCTATCACTTACAGATGGGCCCGCGGTGCATTAGCTAGTTGGTGAGGTAACGGCTCACCAAGGCAACGATGCATAGCCGACCTGAGAGGGTGATCGGCCACACTGGGACTGAGACACGGCCCAGACTCCTACGGGAGGCAGCAGTAGGGAATCTTCCGCAATGGACGAAAGTCTGACGGAGCAACGCCGCGTGAGTGATGAAGGCTTTCGGGTCGTAAAACTCTGTTGTTAGGGAAGAACAAGTACA-A---GAGTAACTGCTTGTACCTTGACGGTACCTAACCAGAAAGCCACGGCTAACTAC-GTGCCAGCAGCCGCGGTAATACGTAGGTGGCAAGCGTTATCCGGAAT-TATTGGGCGTAAAGCGCGCGCAGGCGGTTTCTTAAGTCTGATGTGAAAGCCCACGGCTCAACCGTGGAGGGTCATTGGAAACTGGGGAACTTGAGTGCAGAAGAGAAAAGCGGAATTCCACGTGTAGCGGTGAAATGCGTAGAGATGTGGAGGAACACCAGTGGCGAAGGCGGCTTTTTGGTCTGT-AACTGACGCTGAGGCGCGAAAGCGT-GGGGAGCAAACAGGATTAGATACCCTGGTAGTCCACGCCGTAAACGATGAGTGCTAAGTGTTAGAGGGTTTCCGCCCTTTAGTGCTGCAGCTAACGCATTAAGCACTCCGCCTGGGGAGTACGGTCGCAAGACTGAAACTCAAAGGAATTGACGGGGGCCCGCACAAGCGGTGGAGCATGTGGTTTAATTCGAAGCAACGCGAAGAACCTTACCAGGTCTTGACATCCT-CT-GACAACTCTAGAGATAGAGCGTTCCCCTTCGGGGGACAG-AGTGACAGGTGGTGCATGGTTGTCGTCAGCTCGTGTCGTGAGATGTT-GGGTTAAGTCCCGCAACGA-GCGCAACCCTTGATCTTAGTTGCCAGCATTTAGTT-GGGCACTCTAAGGTGACTGCCGGTGACAAACCGGAGGAAGGTGGGGATGACGTC-AAATCAT-CATGCCCCTTATGACCTGGGCTACACACGTGCTACAAT-GGATGGTACAAAGGGCTGCAAGACCGCGAGGTCAAGCCAATCCCATAAAACCATTCTCAGTTCGGATTGTAGGCTGCAACTCGCCTACATGA-AGCTGGAATCGCTAGTAAT-CGCGGATCAGCATGCCGCGGTGAATACGTTCCCGGGCCTT-GTACACACCGCCCGTCACACCACGAGAGTTTGTAACACC-CGAAG-TCG
