# Supplementary material for: Endophytic ability of the insecticidal bacterium Brevibacillus laterosporus in Brassica
Source: PLoS One. 2019 May 22;14(5):e0216341. doi: 10.1371/journal.pone.0216341 (PMC6530831; doi:10.1371/journal.pone.0216341)
Supplement: S2 Data — (XLSX) [file pone.0216341.s012.xlsx]

## Sheet: Area, volume and length data
	Length and diameter of leaves, stems and roots of 1951 inoculated plants at different sampling days after inoculation (DAI).
																Leaf area formula (area of an ellipse)	Stem volume formula (volume for a cylinder)
	7 DAI	Rep 1				Rep 2				Rep 3						A = π *(L/2)*(W/2)	V= π r2 h
					Standardisation				Standardisation				Standardisation
	Plant part	Length (mm)	Width (mm)	Leaf area (mm2)	Square root leaf area	Length (mm)	Width (mm)	Leaf area (mm2)	Square root leaf area	Length (mm)	Width (mm)	Leaf area (mm2)	Square root leaf area
	Leaf 1	9	14	98.9602	9.94787	11	16	138.23	11.7571	9	15	106.029	10.297
	Leaf 2	8	14	87.9646	9.37894	13	16	163.363	12.7813	9	14	98.9602	9.94787
	Leaf 3	7	5	27.4889	5.24299	12	10	94.2478	9.70813	10	7	54.9779	7.41471
	Leaf 4	6	4	18.8496	4.34161	6	6	28.2743	5.31736	too small
	Average leaf	7.5	9.25	58.3158	7.22785	10.5	12	106.029	9.89099	9.33333	12	86.6556	9.21987
	Plant part	Height (mm)	Diameter (mm)	Volume (mm3)	Cube root	Height (mm)	Diameter (mm)	Volume (mm3)	Cube root	Height (mm)	Diameter (mm)	Volume (mm3)	Cube root
	Stem 1	19	0.99	14.6256	2.44552	14	0.25	0.687223	0.882469	20	1.09	18.6626	2.65251
	Plant part	Length (mm)				Length (mm)				Length (mm)
	Root 1	110				85				79
	14 DAI	Rep 1				Rep 2				Rep 3
					Standardisation				Standardisation				Standardisation
	Plant part	Length (mm)	Width (mm)	Leaf area (mm2)	Square root leaf area	Length (mm)	Width (mm)	Leaf area (mm2)	Square root leaf area	Length (mm)	Width (mm)	Leaf area (mm2)	Square root leaf area
	Leaf 1	9	10	70.6858	8.40749	14	15	164.934	12.8426	14	20	219.911	14.8294
	Leaf 2	13	17	173.573	13.1747	11	14	120.951	10.9978	12	17	160.221	12.6579
	Leaf 3	33	23	596.117	24.4155	12	8	75.3982	8.68322	27	29	614.967	24.7985
	Leaf 4	30	19	447.677	21.1584	12	10	94.2478	9.70813	11	15	129.591	11.3838
	Leaf 5	16	14	175.929	13.2638					16	14	175.929	13.2638
	Average leaf	20.2	16.6	292.796	16.084	12.25	11.75	113.883	10.5579	16	19	260.124	15.3867
	Plant part	Height (mm)	Diameter (mm)	Volume (mm3)	Cube root	Height (mm)	Diameter (mm)	Volume (mm3)	Cube root	Height (mm)	Diameter (mm)	Volume (mm3)	Cube root
	Stem 1	19	0.99	14.6256	2.44552	14	0.25	0.687223	0.882469	20	1.09	18.6626	2.65251
	Plant part	Length (mm)				Length (mm)				Length (mm)
	Root 1	72				55				60
	21 DAI	Rep 1				Rep 2				Rep 3
					Standardisation				Standardisation				Standardisation
	Plant part	Length (mm)	Width (mm)	Leaf area (mm2)	Square root leaf area	Length (mm)	Width (mm)	Leaf area (mm2)	Square root leaf area	Length (mm)	Width (mm)	Leaf area (mm2)	Square root leaf area
	Leaf 1	17	11	146.869	12.119	9	12	84.823	9.20994	12	19	179.071	13.3817
	Leaf 2	10	13	102.102	10.1045	11	12	103.673	10.182	11	14	120.951	10.9978
	Leaf 3	30	22	518.363	22.7676	15	21	247.4	15.729	27	15	318.086	17.835
	Leaf 4	34	28	747.699	27.3441	29	20	455.531	21.3432	28	19	417.832	20.4409
	Leaf 5	41	34	1094.85	33.0884	35	35	962.113	31.0179	16	18	226.195	15.0398
	Leaf 6	19	20	298.451	17.2757	15	11	129.591	11.3838	12	11	103.673	10.182
	Leaf 7	10	7	54.9779	7.41471
	Average leaf	23	19.2857	423.33	18.5877	19	18.5	330.522	16.4776	17.6667	16	227.635	14.6462
	Plant part	Height (mm)	Diameter (mm)	Volume (mm3)	Cube root	Height (mm)	Diameter (mm)	Volume (mm3)	Cube root	Height (mm)	Diameter (mm)	Volume (mm3)	Cube root
	Stem 1	11	1.14	11.2277	2.23922	15	1.12	14.7781	2.45399	12	1.14	12.2484	2.30512
	Plant part	Length (mm)				Length (mm)				Length (mm)
	Root 1	95				65				115
	28 DAI	Rep 1				Rep 2				Rep 3
					Standardisation				Standardisation				Standardisation
	Plant part	Length (mm)	Width (mm)	Leaf area (mm2)	Square root leaf area	Length (mm)	Width (mm)	Leaf area (mm2)	Square root leaf area	Length (mm)	Width (mm)	Leaf area (mm2)	Square root leaf area
	Leaf 1	19	12	179.071	13.3817	10	15	117.81	10.854	12	21	197.92	14.0684
	Leaf 2	11	14	120.951	10.9978	12	20	188.496	13.7294	12	13	122.522	11.069
	Leaf 3	11	12	103.673	10.182	20	17	267.035	16.3412	30	22	518.363	22.7676
	Leaf 4	21	18	296.881	17.2302	26	19	387.987	19.6974	21	24	395.841	19.8957
	Leaf 5	21	23	379.347	19.4768	22	25	431.969	20.7839	23	14	252.898	15.9028
	Leaf 6	23	21	379.347	19.4768	27	27	572.555	23.9281	27	29	614.967	24.7985
	Leaf 7	14	15	164.934	12.8426	14	14	153.938	12.4072	12	18	169.646	13.0248
	Leaf 8	7	15	82.4668	9.08112					10	9	70.6858	8.40749
	Average leaf	15.875	16.25	213.334	14.0836	18.7143	19.5714	302.827	16.8202	18.375	18.75	292.855	16.2418
	Plant part	Height (mm)	Diameter (mm)	Volume (mm3)	Cube root	Height (mm)	Diameter (mm)	Volume (mm3)	Cube root	Height (mm)	Diameter (mm)	Volume (mm3)	Cube root
	Stem 1	17	1.04	14.4413	2.4352	10	1.28	12.868	2.34335	16	1.44	26.0576	2.96468
	Plant part	Length (mm)				Length (mm)				Length (mm)
	Root 1	145				115				92

## Sheet: Colony counts
	Total number of colonies from leaves, stems and roots of untreated and Bl 1951 inoculated cabbage plants at different sampling days after inoculation (DAI).
	DAI: 7 DAI		Date plated: 22/8/17
			Date counted: 29/8/17 (7 DAP)
	Treatment	Plate 1				Plate 2				No. of colonies		Average CFU	Standard deviation	Standard error
										Plate 1	Plate 2
	Control	FS	01:10:00	1:100	1:1000	FS	01:10:00	1:100	1:1000	FS	FS
	Control Leaf 1	0	-	-	-	0	-	-	-	0	0	0	-	-
	Control Leaf 2	0	-	-	-	0	-	-	-	0	0	0	-	-
	Control Stem 1	0	-	-	-	0	-	-	-	0	0	0	-	-
	Control Stem 2	0	-	-	-	0	-	-	-	0	0	0	-	-
	Control Root 1	0	-	-	-	0	-	-	-	0	0	0	-	-
	Control Root 2	0	-	-	-	0	-	-	-	0	0	0	-	-
	Treatment	Plate 1				Plate 2				No. of colonies		Average CFU	Standard deviation	Standard error
										Plate 1	Plate 2
	Bl 1951	FS	01:10:00	1:100	1:1000	FS	01:10:00	1:100	1:1000	FS	FS
	Leaf
	Bl 1951 Leaf 1	0	0	0	0	2	0	0	0	0	2	10
	Bl 1951 Leaf 2	8	0	0	0	13	2	0	0	8	13	105
	Bl 1951 Leaf 3	0	0	0	0	0	0	0	0	0	0	0
										Average Leaf CFU		38.3333	57.9511	33.4581
	Stem
	Bl 1951 Stem 1	0	0	0	0	0	0	0	0	0	0	0
	Bl 1951 Stem 2	8	0	0	0	7	0	1	0	8	7	75
	Bl 1951 Stem 3	1	0	0	0	1	0	0	0	1	1	10
										Average Stem CFU		28.3333	40.7226	23.5112
	Root
	Bl 1951 Root 1	2	0	0	0	2	0	0	0	2	2	20
	Bl 1951 Root 2	6	1	0	0	7	0	0	0	6	7	65
	Bl 1951 Root 3	1	0	0	0	1	0	0	0	1	1	10
										Average Root CFU		31.6667	29.2973	16.9148
	DAI: 14 DAI		Date plated: 29/8/17
			Date counted: 4/9/17 (6 DAP)
	Treatment	Plate 1				Plate 2				No. of colonies		Average CFU	Standard deviation	Standard error
										Plate 1	Plate 2
	Control	FS	01:10:00	1:100	1:1000	FS	01:10:00	1:100	1:1000	FS	FS
	Control Leaf 1	0	-	-	-	0	-	-	-	0	0	0	-	-
	Control Leaf 2	0	-	-	-	0	-	-	-	0	0	0	-	-
	Control Stem 1	0	-	-	-	0	-	-	-	0	0	0	-	-
	Control Stem 2	0	-	-	-	0	-	-	-	0	0	0	-	-
	Control Root 1	0	-	-	-	0	-	-	-	0	0	0	-	-
	Control Root 2	0	-	-	-	0	-	-	-	0	0	0	-	-
	Treatment	Plate 1				Plate 2				No. of colonies		Average CFU	Standard deviation	Standard error
										Plate 1	Plate 2
	Bl 1951	FS	01:10:00	1:100	1:1000	FS	01:10:00	1:100	1:1000	FS	FS
	Leaf
	Bl 1951 Leaf 1	0	0	0	0	0	0	0	0	0	0	0
	Bl 1951 Leaf 2	7	0	0	0	2	0	0	0	7	2	45
	Bl 1951 Leaf 3	4	0	0	0	7	0	0	0	4	7	55
										Average Leaf CFU		33.3333	29.2973	16.9148
	Stem
	Bl 1951 Stem 1	3	0	0	0	3	0	0	0	3	3	30
	Bl 1951 Stem 2	2	0	0	0	2	0	0	0	2	2	20
	Bl 1951 Stem 3	9	0	0	0	3	0	0	0	9	3	60
										Average Stem CFU		36.6667	20.8167	12.0185
	Root
	Bl 1951 Root 1	52	4	0	0	62	5	0	0	52	62	570
	Bl 1951 Root 2	90	11	0	0	105	13	0	0	90	105	975
	Bl 1951 Root 3	1	0	0	0	1	0	0	0	1	1	10
										Average Root CFU		518.333	484.57	279.767
	DAI: 21 DAI		Date plated: 5/9/17
			Date counted: 11/9/17 (6 DAP)
	Treatment	Plate 1				Plate 2				No. of colonies		Average CFU	Standard deviation	Standard error
										Plate 1	Plate 2
	Control	FS	01:10:00	1:100	1:1000	FS	01:10:00	1:100	1:1000	FS	FS
	Control Leaf 1	0	-	-	-	0	-	-	-	0	0	0
	Control Leaf 2	0	-	-	-	0	-	-	-	0	0	0
	Control Stem 1	0	-	-	-	0	-	-	-	0	0	0
	Control Stem 2	0	-	-	-	0	-	-	-	0	0	0
	Control Root 1	0	-	-	-	0	-	-	-	0	0	0
	Control Root 2	0	-	-	-	0	-	-	-	0	0	0
	Treatment	Plate 1				Plate 2				No. of colonies		Average CFU	Standard deviation	Standard error
										Plate 1	Plate 2
	Bl 1951	FS	01:10:00	1:100	1:1000	FS	01:10:00	1:100	1:1000	FS	FS
	Leaf
	Bl 1951 Leaf 1	0	0	0		0	0	0	-	0	0	0
	Bl 1951 Leaf 2	1	0	0		1	0	0	-	1	1	10
	Bl 1951 Leaf 3	0	0	0		0	0	0	-	0	0	0
										Average Leaf CFU		3.33333	5.7735	3.33333
	Stem
	Bl 1951 Stem 1	1	0	0		1	0	0	-	1	1	10
	Bl 1951 Stem 2	10	2	1		23	0	0	-	10	23	165
	Bl 1951 Stem 3	0	0	0		0	0	0	-	0	0	0
										Average Stem CFU		58.3333	92.5113	53.4114
	Root
	Bl 1951 Root 1	2	0	0		1	1	0	-	2	1	15
	Bl 1951 Root 2	20	2	0		23	4	0	-	20	23	215
	Bl 1951 Root 3	0	0	0		3	0	0	-	0	3	15
										Average Root CFU		81.6667	115.47	66.6667
	DAI: 28 DAI		Date plated:12/9/17
			Date counted: 17/9/17 (6 DAP)
	Treatment	Plate 1				Plate 2				No. of colonies		Average CFU	Standard deviation	Standard error
										Plate 1	Plate 2
	Control	FS	01:10:00	1:100	1:1000	FS	01:10:00	1:100	1:1000	FS	FS
	Control Leaf 1	0	-	-	-	0	-	-	-	0	0	0	-	-
	Control Leaf 2	0	-	-	-	0	-	-	-	0	0	0	-	-
	Control Stem 1	0	-	-	-	0	-	-	-	0	0	0	-	-
	Control Stem 2	0	-	-	-	0	-	-	-	0	0	0	-	-
	Control Root 1	0	-	-	-	0	-	-	-	0	0	0	-	-
	Control Root 2	0	-	-	-	0	-	-	-	0	0	0	-	-
	Treatment	Plate 1				Plate 2				No. of colonies		Average CFU	Standard deviation	Standard error
										Plate 1	Plate 2
	Bl 1951	FS	01:10:00	1:100	1:1000	FS	01:10:00	1:100	1:1000	FS	FS
	Leaf
	Bl 1951 Leaf 1	1	0	0	-	0	0	0	-	1	0	0.5
	Bl 1951 Leaf 2	2	0	0	-	2	0	0	-	2	2	20
	Bl 1951 Leaf 3	0	1	0	-	1	1	0	-	0	1	5
										Average Leaf CFU		8.5	10.2103	5.89491
	Stem				-				-
	Bl 1951 Stem 1	0			-	0	0	0	-	0	0	0
	Bl 1951 Stem 2	3			-	5	0	0	-	3	5	40
	Bl 1951 Stem 3	1			-	2	0	0	-	1	2	15
										Average Stem CFU		18.3333	20.2073	11.6667
	Root				-				-
	Bl 1951 Root 1	1	0	1	-	1	1	0	-	1	1	10
	Bl 1951 Root 2	11	0	0	-	4	0	0	-	11	4	75
	Bl 1951 Root 3	17	1	1	-	2	2	0	-	17	2	95
										Average Root CFU		60	44.441	25.658
		Ave. CFU/ml in the leaf, stem and root samples of 1951 inoculated cabbage at different sampling days after inoculation (DAI)

## Sheet: Graph CFU-plant segment 
	Standardised values 10/07/2018
	7 DAI
	Plant segment	Rep 1	Rep 2	Rep 3	Mean	Standard Deviation	Standard error
	Leaf CFU (CFU/ml)	10	105	0
	Leaf area standardized (mm)	7.22785	9.89099	9.21987
	CFU/leaf	1.38354	10.6157	0	3.99975	5.77121	3.33201
	Stem CFU (CFU/ml)	0	75	10
	Stem volume standardized (mm)	2.44552	0.882469	2.65251
	CFU/stem	0	84.9888	3.77001	29.5863	48.017	27.7227
	Root CFU (CFU/ml)	20	65	10
	Root length (mm)	110	85	79
	CFU/root	0.181818	0.764706	0.126582	0.357702	0.353556	0.204126
	14 DAI
	Plant segment	Rep 1	Rep 2	Rep 3	Mean	Standard Deviation	Standard error
	Leaf CFU (CFU/ml)	0	45	55
	Leaf area standardized (mm)	16.084	10.5579	15.3867
	CFU/leaf	0	4.26219	3.57452	2.61224	2.28824	1.32112
	Stem CFU (CFU/ml)	30	20	60
	Stem volume standardized (mm)	2.44552	0.882469	2.65251
	CFU/stem	12.2673	22.6637	22.6201	19.1837	5.98979	3.4582
	Root CFU (CFU/ml)	570	975	10
	Root length (mm)	72	55	60
	CFU/root	7.91667	17.7273	0.166667	8.60354	8.80043	5.08093
	21 DAI
	Plant segment	Rep 1	Rep 2	Rep 3	Mean	Standard Deviation	Standard error
	Leaf CFU (CFU/ml)	0	10	0
	Leaf area standardized (mm)	18.5877	16.4776	14.6462
	CFU/leaf	0	0.606883	0	0.202294	0.350384	0.202294
	Stem CFU (CFU/ml)	10	165	0
	Stem volume standardized (mm)	2.23922	2.45399	2.30512
	CFU/stem	4.46583	67.2375	0	23.9011	37.5968	21.7065
	Root CFU (CFU/ml)	15	215	15
	Root length (mm)	95	65	115
	CFU/root	0.157895	3.30769	0.130435	1.19867	1.82652	1.05454
	28 DAI
	Plant segment	Rep 1	Rep 2	Rep 3	Mean	Standard Deviation	Standard error
	Leaf CFU (CFU/ml)	0.5	20	5
	Leaf area standardized (mm)	14.0836	16.8202	16.2418
	CFU/leaf	0.0355022	1.18905	0.307848	0.5108	0.602959	0.348119
	Stem CFU (CFU/ml)	0	40	15
	Stem volume (mm3)	2.4352	2.34335	2.96468
	CFU/stem	0	17.0696	5.05956	7.37639	8.76747	5.0619
	Root CFU (CFU/ml)	10	75	95
	Root length (mm)	145	115	92
	CFU/root	0.0689655	0.652174	1.03261	0.584583	0.485364	0.280225
	Standardized summary table
	Count/plant segment	7 DAI	14 DAI	21 DAI	28 DAI
	CFU/leaf (mm)	3.99975	2.61224	0.202294	0.5108
	CFU/stem (mm)	29.5863	19.1837	23.9011	7.37639
	CFU/root (mm)	0.357702	8.60354	1.19867	0.584583
	Count/plant segment	Standard error
	CFU/leaf	3.33201	1.32112	0.202294	0.348119
	CFU/stem	27.7227	3.4582	21.7065	5.0619
	CFU/root	0.204126	5.08093	1.05454	0.280225
	Fig 2. Average colony forming units of Brevibacillus laterosporus 1951 per unit of cabbage plant segments. The vertical bars represent the standard errors.
