# Supplementary material for: Endophytic ability of the insecticidal bacterium Brevibacillus laterosporus in Brassica
Source: PLoS One. 2019 May 22;14(5):e0216341. doi: 10.1371/journal.pone.0216341 (PMC6530831; doi:10.1371/journal.pone.0216341)
Supplement: S3 Data — (XLSX) [file pone.0216341.s013.xlsx]

## Sheet: Raw data + calculations
	Total number of plants with Bl 1951 colonies recovered from different plant parts of Chinese Kale, oilseed rape and radish.
	CROP	No. plants with Bl 1951 colonies
		7DAI			14-15DAI			21DAI			27-28 DAI
		Leaf	Stem	Root	Leaf	Stem	Root	Leaf	Stem	Root	Leaf	Stem	Root
	Kale	0	0	3	1	2	1	3	1	2	1	3	3
	Rape	1	1	0	1	1	1	0	2	0	0	1	0
	Radish	2	2	2	1	2	3	0	2	1	0	0	1
	Percentage of plants with Bl 1951 colonies recovered from different plant parts of Chinese kale, oilseed rape and radish.
	CROP	No. plants with Bl 1951 colonies
		7 DAI			14-15 DAI			21 DAI			27-28 DAI
		Leaf	Stem	Root	Leaf	Stem	Root	Leaf	Stem	Root	Leaf	Stem	Root
	Kale	0	0	100	33.3333	66.6667	33.3333	100	33.3333	66.6667	33.3333	100	100
	Rape	33.3333	33.3333	0	33.3333	33.3333	33.3333	0	66.6667	0	0	33.3333	0
	Radish	66.6667	66.6667	66.6667	33.3333	66.6667	100	0	66.6667	33.3333	0	0	33.3333
	% plants with Bl 1951 colonies per plant part = (# plants with colonies from each plant part/total # of plants)*100.
	Species	Plant part	7 DAI	14 DAI	21 DAI	28 DAI
	Kale	Leaf	0	33.3333	100	33.3333
		Stem	0	66.6667	33.3333	100
		Root	100	33.3333	66.6667	100
	Rape	Leaf	33.3333	33.3333	0	0
		Stem	33.3333	33.3333	66.6667	33
		Root	0	33.3333	0	0
	Radish	Leaf	66.6667	33.3333	0	0
		Stem	66.6667	66.6667	66.6667	0
		Root	66.6667	100	33.3333	33
	Fig 3. Percentage of brassica plants positive for Brevibacillus laterosporus 1951 colonies. Colonies were recovered from different plant parts of Chinese kale, oilseed rape and radish at 7, 14, 21 and 28 days after incubation (n=3).
