# Supplementary material for: Endophytic ability of the insecticidal bacterium Brevibacillus laterosporus in Brassica
Source: PLoS One. 2019 May 22;14(5):e0216341. doi: 10.1371/journal.pone.0216341 (PMC6530831; doi:10.1371/journal.pone.0216341)
Supplement: S4 Data — (XLSX) [file pone.0216341.s014.xlsx]

## Sheet: ANOVAs Combined Bioassays 1-3
	Day 4 Genstat input							Day 5 Genstat input							Day 6 Genstat input							Day 7 Genstat input
	Assay!	Treatment!	%pupae based on #alive	%pupae based on #insects				Assay!	Treatment!	%pupae based on #alive	%pupae based on #insects				Assay!	Treatment!	%pupae based on #alive	%pupae based on #insects				Assay!	Treatment!	%pupae based on #alive	%pupae based on #insects
	1	Control	8.89	8.89				1	Control	71.11	66.67				1	Control	87.78	82.22				1	Control	97.78	91.11
	2	Control	11.11	11.11				2	Control	80	80				2	Control	97.78	97.78				2	Control	97.78	97.78
	3	Control	21.11	21.11				3	Control	71.11	73.33				3	Control	95.56	91.11				3	Control	97.78	93.33
	1	Bl 1951	11.11	11.11				1	Bl 1951	56.67	55.56				1	Bl 1951	67.78	68.89				1	Bl 1951	73.33	73.33
	2	Bl 1951	13.1	11.9				2	Bl 1951	50	46.43				2	Bl 1951	94.05	83.33				2	Bl 1951	97.62	85.71
	3	Bl 1951	11.11	11.11				3	Bl 1951	60	66.67				3	Bl 1951	92.22	84.44				3	Bl 1951	92.22	88.89
	Analysis of variance day 4 (Genstat output)							Analysis of variance day 5 (Genstat output)							Analysis of variance day 6 (Genstat output)							Analysis of variance day 7 (Genstat output)
	Variate: %pupae_based_on_alive							Variate: %pupae_based_on_alive							Variate: %pupae_based_on_alive							Variate: %pupae_based_on_alive
	Source of variation	d.f.	s.s.	m.s.	v.r.	F pr.		Source of variation	d.f.	s.s.	m.s.	v.r.	F pr.		Source of variation	d.f.	s.s.	m.s.	v.r.	F pr.		Source of variation	d.f.	s.s.	m.s.	v.r.	F pr.
	Treatment	1	5.59	5.59	0.23	0.679		Treatment	1	514.4	514.4	10.12	0.086		Treatment	1	122.07	122.07	2.7	0.242		Treatment	1	151.59	151.59	1.86	0.305
	Assay	2	38.56	19.28	0.79	0.559		Assay	2	2.88	1.44	0.03	0.972		Assay	2	395.03	197.51	4.37	0.186		Assay	2	162.62	81.31	1	0.5
	Residual	2	48.84	24.42				Residual	2	101.65	50.82				Residual	2	90.44	45.22				Residual	2	162.62	81.31
	Total	5	92.99					Total	5	618.93					Total	5	607.54					Total	5	476.83
	Tables of means							Tables of means							Tables of means							Tables of means
	Variate: %pupae_based_on_alive							Variate: %pupae_based_on_alive							Variate: %pupae_based_on_alive							Variate: %pupae_based_on_alive
	Grand mean 12.7							Grand mean 64.8							Grand mean 89.2							Grand mean 92.8
		Treatment	Bl 1951	Control					Treatment	Bl 1951	Control					Treatment	Bl 1951	Control					Treatment	Bl 1951	Control
			11.8	13.7						55.6	74.1						84.7	93.7						87.7	97.8
		Assay	1	2	3				Assay	1	2	3				Assay	1	2	3				Assay	1	2	3
			10	12.1	16.1					63.9	65	65.6					77.8	95.9	93.9					85.6	97.7	95
	Standard errors of differences of means							Standard errors of differences of means							Standard errors of differences of means							Standard errors of differences of means
	Table	Treatment	Assay					Table	Treatment	Assay					Table	Treatment	Assay					Table	Treatment	Assay
	rep.	3	2					rep.	3	2					rep.	3	2					rep.	3	2
	d.f.	2	2					d.f.	2	2					d.f.	2	2					d.f.	2	2
	s.e.d.	4.03	4.94					s.e.d.	5.82	7.13					s.e.d.	5.49	6.72					s.e.d.	7.36	9.02
	Least significant differences of means (5% level)							Least significant differences of means (5% level)							Least significant differences of means (5% level)							Least significant differences of means (5% level)
	Table	Treatment	Assay					Table	Treatment	Assay					Table	Treatment	Assay					Table	Treatment	Assay
	rep.	3	2					rep.	3	2					rep.	3	2					rep.	3	2
	d.f.	2	2					d.f.	2	2					d.f.	2	2					d.f.	2	2
	l.s.d.	17.36	21.26					l.s.d.	25.04	30.67					l.s.d.	23.62	28.93					l.s.d.	31.68	38.8
	33 APLOT [RMETHOD=simple] fitted,normal,halfnormal,histogram							32 APLOT [RMETHOD=simple] fitted,normal,halfnormal,histogram							33 APLOT [RMETHOD=simple] fitted,normal,halfnormal,histogram							33 APLOT [RMETHOD=simple] fitted,normal,halfnormal,histogram
	Analysis of variance day 4 (Genstat output)							Analysis of variance day 5 (Genstat output)							Analysis of variance day 6 (Genstat output)							Analysis of variance day 7 (Genstat output)
	Variate: %pupae_based_on_insects							Variate: %pupae_based_on_insects							Variate: %pupae_based_on_insects							Variate: %pupae_based_on_insects
	Source of variation	d.f.	s.s.	m.s.	v.r.	F pr.		Source of variation	d.f.	s.s.	m.s.	v.r.	F pr.		Source of variation	d.f.	s.s.	m.s.	v.r.	F pr.		Source of variation	d.f.	s.s.	m.s.	v.r.	F pr.
	Treatment	1	8.13	8.13	0.36	0.608		Treatment	1	439.5	439.5	4.23	0.176		Treatment	1	197.737	197.737	22.35	0.042		Treatment	1	195.92	195.92	8.76	0.098
	Assay	2	40.54	20.27	0.91	0.524		Assay	2	86.3	43.2	0.41	0.707		Assay	2	254.733	127.366	14.4	0.065		Assay	2	113.41	56.71	2.53	0.283
	Residual	2	44.65	22.33				Residual	2	208	104				Residual	2	17.695	8.848				Residual	2	44.75	22.37
	Total	5	93.32					Total	5	733.8					Total	5	470.165					Total	5	354.08
	Tables of means							Tables of means							Tables of means							Tables of means
	Variate: %pupae_based_on_insects							Variate: %pupae_based_on_insects							Variate: %pupae_based_on_insects							Variate: %pupae_based_on_insects
	Grand mean 12.5							Grand mean 64.8							Grand mean 84.6							Grand mean 88.4
		Treatment	Bl 1951	Control					Treatment	Bl 1951	Control					Treatment	Bl 1951	Control					Treatment	Bl 1951	Control
			11.4	13.7						56.2	73.3						78.9	90.4						82.6	94.1
		Assay	1	2	3				Assay	1	2	3				Assay	1	2	3				Assay	1	2	3
			10	11.5	16.1					61.1	63.2	70					75.6	90.6	87.8					82.2	91.7	91.1
	Standard errors of differences of means							Standard errors of differences of means							Standard errors of differences of means							Standard errors of differences of means
	Table	Treatment	Assay					Table	Treatment	Assay					Table	Treatment	Assay					Table	Treatment	Assay
	rep.	3	2					rep.	3	2					rep.	3	2					rep.	3	2
	d.f.	2	2					d.f.	2	2					d.f.	2	2					d.f.	2	2
	s.e.d.	3.86	4.73					s.e.d.	8.33	10.2					s.e.d.	2.43	2.97					s.e.d.	3.86	4.73
	Least significant differences of means (5% level)							Least significant differences of means (5% level)							Least significant differences of means (5% level)							Least significant differences of means (5% level)
	Table	Treatment	Assay					Table	Treatment	Assay					Table	Treatment	Assay					Table	Treatment	Assay
	rep.	3	2					rep.	3	2					rep.	3	2					rep.	3	2
	d.f.	2	2					d.f.	2	2					d.f.	2	2					d.f.	2	2
	l.s.d.	16.6	20.33					l.s.d.	35.83	43.88					l.s.d.	10.45	12.8					l.s.d.	16.62	20.35
	40 APLOT [RMETHOD=simple] fitted,normal,halfnormal,histogram							39 APLOT [RMETHOD=simple] fitted,normal,halfnormal,histogram							40 APLOT [RMETHOD=simple] fitted,normal,halfnormal,histogram							40 APLOT [RMETHOD=simple] fitted,normal,halfnormal,histogram

## Sheet: Graphs Combined Bioassays 1-3
	% Pupae based on # insects (Two-sided LSD)							% Pupae based on # insects (One-sided LSD)							% Pupae based on # alive insects (Two-sided LSD)								% Pupae based on # alive insects (One-sided LSD)
	Treatment	Day 4	Day 5	Day 6	Day 7			Treatment	Day 4	Day 5	Day 6	Day 7			Treatment	Day 4	Day 5	Day 6	Day 7				Treatment	Day 4	Day 5	Day 6	Day 7
	Control	13.7	73.3	90.4	94.1			Control	13.7	73.3	90.4	94.1			Control	13.7	74.1	93.7	97.8				Control	13.7	74.1	93.7	97.8
	Bl 1951	11.4	56.2	78.9	82.6			Bl 1951	11.4	56.2	78.9	82.6			Bl 1951	11.8	55.6	84.7	87.7				Bl 1951	11.8	55.6	84.7	87.7
	LSD-bar height	12.5	65.5	86	88			LSD-bar height	12.5	65.5	86	89			LSD-bar height	12.5	65	88	84				LSD-bar height	12.5	65.5	90	88
	Two-sided LSD value (Split in half for error bars)	8.3	17.915	5.225	8.31			One sided LSD value (Split in half for error bars)	5.63235	12.1571	3.54567	5.63914			Two-sided LSD value (Split in half for error bars)	8.68	12.52	11.81	15.84				One sided LSD value (Split in half for error bars)	5.89022	8.49603	8.01422	10.749
	LSD (5%) two-sided	16.6	35.83	10.45	16.62			LSD (5%) two-sided	16.6	35.83	10.45	16.62			LSD (5%) two-sided	17.36	25.04	23.62	31.68				LSD (5%) two-sided	17.36	25.04	23.62	31.68
	P-value (two-sided)	0.608	0.176	0.042	0.098			LSD (5%) one-sided	11.2647	24.3141	7.09133	11.2783			P-value (two sided)	0.679	0.086	0.242	0.305				LSD (5%) one-sided	11.7804	16.9921	16.0284	21.4979
				*				P-value (two-sided)	0.608	0.176	0.042	0.098											P-value (two-sided)	0.679	0.086	0.242	0.305
								P-value (one-sided)	0.304	0.088	0.021	0.049											P-value (one-sided)	0.3395	0.043	0.121	0.1525
											*	*
								Fig 4A															Fig 4B
								Fig 4. Average pupated diamondback moth larvae of combined bioasssays 1 to 3. Vertical bars are one-sided 5% LSD values (see Methods).(A) Percentage of pupae based on the total number of insects. The average pupation was significantly lower for Bl 1951 treated plants on days 6 and 7, with one-sided P-values of 0.021 and 0.049, respectively. (B) Percentage of pupae based on the number of live inse…															Fig 4. Average pupated diamondback moth larvae of combined bioasssays 1 to 3. Vertical bars are one-sided 5% LSD values (see Methods).(A) Percentage of pupae based on the total number of insects. The average pupation was significantly lower for Bl 1951 treated plants on days 6 and 7, with one-sided P-values of 0.021 and 0.049, respectively. (B) Percentage of pupae based on the number of live inse…
		2 d.f.
	Two-sided 5% critical t-value	4.30265	This is the 97.5th percentile of the t-distribution (with another 2.5% at the other end).
	One-sided 5% critical t-value	2.91999	This is the 95th percentile of the t-distribution (with nothing at the other end).

## Sheet: ANOVA Bioassay 1
	Day 4 Genstat input							Day 5 Genstat input							Day 6 Genstat input							Day 7 Genstat input
	Block!	Treatment!	Pupae (%) based on # alive	Pupae (%) based on #insects				Block!	Treatment!	Pupae (%) based on # alive	Pupae (%) based on #insects				Block!	Treatment!	Pupae (%) based on # alive	Pupae (%) based on #insects				Block!	Treatment!	Pupae (%) based on # alive	Pupae (%) based on #insects
	1	Control	6.67	6.67				1	Control	63.33	60				1	Control	86.67	80				1	Control	93.33	86.67
	2	Control	6.67	6.67				2	Control	70	60				2	Control	76.67	66.67				2	Control	100	86.67
	3	Control	13.33	13.33				3	Control	80	80				3	Control	100	100				3	Control	100	100
	1	Bl 1951	0	0				1	Bl 1951	60	60				1	Bl 1951	73.33	80				1	Bl 1951	83.33	86.67
	2	Bl 1951	6.67	6.67				2	Bl 1951	50	46.67				2	Bl 1951	63.33	60				2	Bl 1951	70	66.67
	3	Bl 1951	26.67	26.67				3	Bl 1951	60	60				3	Bl 1951	66.67	66.67				3	Bl 1951	66.67	66.67
	Analysis of variance day 4 (Genstat output)							Analysis of variance day 5 (Genstat output)							Analysis of variance day 6 (Genstat output)							Analysis of variance day 7 (Genstat output)
	Variate: Pupae_%_based_on_alive														Variate: Pupae_%_based_on_alive							Variate: Pupae_%_based_on_alive
								Variate: Pupae_%_based_on_alive
	Source of variation	d.f.	s.s.	m.s.	v.r.	F pr.									Source of variation	d.f.	s.s.	m.s.	v.r.	F pr.		Source of variation	d.f.	s.s.	m.s.	v.r.	F pr.
	Treatment	1	7.41	7.41	0.14	0.742		Source of variation	d.f.	s.s.	m.s.	v.r.	F pr.		Treatment	1	600	600	9	0.095		Treatment	1	896.3	896.3	11.26	0.079
	Block	2	311.11	155.56	3	0.25		Treatment	1	312.96	312.96	6.76	0.122		Block	2	192.59	96.3	1.44	0.409		Block	2	25.93	12.96	0.16	0.86
	Residual	2	103.7	51.85				Block	2	114.81	57.41	1.24	0.446		Residual	2	133.33	66.67				Residual	2	159.26	79.63
	Total	5	422.22					Residual	2	92.59	46.3				Total	5	925.93					Total	5	1081.48
								Total	5	520.37
	Tables of means														Tables of means							Tables of means
								Tables of means
															Variate: Pupae_%_based_on_alive							Variate: Pupae_%_based_on_alive
	Variate: Pupae_%_based_on_alive
								Variate: Pupae_%_based_on_alive							Grand mean 77.8							Grand mean 85.6
	Grand mean 10.0
		Treatment	Bl 1951	Control				Grand mean 63.9	Treatment	Bl 1951	Control					Treatment	Bl 1951	Control					Treatment	Bl 1951	Control
			11.1	8.9						56.7	71.1						67.8	87.8						73.3	97.8
		Block	1	2	3				Block	1	2	3				Block	1	2	3				Block	1	2	3
			3.3	6.7	20					61.7	60	70					80	70	83.3					88.3	85	83.3
															Standard errors of differences of means							Standard errors of differences of means
	Standard errors of differences of means
								Standard errors of differences of means							Table	Treatment	Block					Table	Treatment	Block
	Table	Treatment	Block												rep.	3	2					rep.	3	2
	rep.	3	2					Table	Treatment	Block					d.f.	2	2					d.f.	2	2
	d.f.	2	2					rep.	3	2					s.e.d.	6.67	8.16					s.e.d.	7.29	8.92
	s.e.d.	5.88	7.2					d.f.	2	2
								s.e.d.	5.56	6.8
															Least significant differences of means (5% level)							Least significant differences of means (5% level)
	Least significant differences of means (5% level)
								Least significant differences of means (5% level)							Table	Treatment	Block					Table	Treatment	Block
	Table	Treatment	Block												rep.	3	2					rep.	3	2
	rep.	3	2					Table	Treatment	Block					d.f.	2	2					d.f.	2	2
	d.f.	2	2					rep.	3	2					l.s.d.	28.68	35.13					l.s.d.	31.35	38.39
	l.s.d.	25.3	30.98					d.f.	2	2
								l.s.d.	23.9	29.28
															43 APLOT [RMETHOD=simple] fitted,normal,halfnormal,histogram							43 APLOT [RMETHOD=simple] fitted,normal,halfnormal,histogram
								42 APLOT [RMETHOD=simple] fitted,normal,halfnormal,histogram
	Analysis of variance day 4 (Genstat output)							Analysis of variance day 5 (Genstat output)							Analysis of variance day 6 (Genstat output)							Analysis of variance day 7 (Genstat output)
	Variate: Pupae_%_based_on_insects							Variate: Pupae_%_based_on_insects							Variate: Pupae_%_based_on_insects							Variate: Pupae_%_based_on_insects
	Source of variation	d.f.	s.s.	m.s.	v.r.	F pr.		Source of variation	d.f.	s.s.	m.s.	v.r.	F pr.		Source of variation	d.f.	s.s.	m.s.	v.r.	F pr.		Source of variation	d.f.	s.s.	m.s.	v.r.	F pr.
	Treatment	1	7.41	7.41	0.14	0.742		Treatment	1	185.19	185.19	3.57	0.199		Treatment	1	266.7	266.7	1.71	0.321		Treatment	1	474.1	474.1	3.37	0.208
	Block	2	311.11	155.56	3	0.25		Block	2	281.48	140.74	2.71	0.269		Block	2	459.3	229.6	1.48	0.404		Block	2	103.7	51.9	0.37	0.731
	Residual	2	103.7	51.85				Residual	2	103.7	51.85				Residual	2	311.1	155.6				Residual	2	281.5	140.7
	Total	5	422.22					Total	5	570.37					Total	5	1037					Total	5	859.3
	Tables of means							Tables of means							Tables of means							Tables of means
	Variate: Pupae_%_based_on_insects							Variate: Pupae_%_based_on_insects							Variate: Pupae_%_based_on_insects							Variate: Pupae_%_based_on_insects
	Grand mean 10.0							Grand mean 61.1							Grand mean 75.6							Grand mean 82.2
		Treatment	Bl 1951	Control
			11.1	8.9					Treatment	Bl 1951	Control					Treatment	Bl 1951	Control					Treatment	Bl 1951	Control
										55.6	66.7						68.9	82.2						73.3	91.1
		Block	1	2	3
			3.3	6.7	20				Block	1	2	3				Block	1	2	3				Block	1	2	3
										60	53.3	70					80	63.3	83.3					86.7	76.7	83.3
	Standard errors of differences of means							Standard errors of differences of means							Standard errors of differences of means							Standard errors of differences of means
	Table	Treatment	Block					Table	Treatment	Block					Table	Treatment	Block					Table	Treatment	Block
	rep.	3	2					rep.	3	2					rep.	3	2					rep.	3	2
	d.f.	2	2					d.f.	2	2					d.f.	2	2					d.f.	2	2
	s.e.d.	5.88	7.2					s.e.d.	5.88	7.2					s.e.d.	10.18	12.47					s.e.d.	9.69	11.86
	Least significant differences of means (5% level)							Least significant differences of means (5% level)							Least significant differences of means (5% level)							Least significant differences of means (5% level)
	Table	Treatment	Block					Table	Treatment	Block					Table	Treatment	Block					Table	Treatment	Block
	rep.	3	2					rep.	3	2					rep.	3	2					rep.	3	2
	d.f.	2	2					d.f.	2	2					d.f.	2	2					d.f.	2	2
	l.s.d.	25.3	30.98					l.s.d.	25.3	30.98					l.s.d.	43.82	53.66					l.s.d.	41.68	51.04
								35 APLOT [RMETHOD=simple] fitted,normal,halfnormal,histogram							50 APLOT [RMETHOD=simple] fitted,normal,halfnormal,histogram							50 APLOT [RMETHOD=simple] fitted,normal,halfnormal,histogram

## Sheet: Graphs Bioassay 1
	% Pupae based on # insects (Two-sided LSD)						% Pupae based on # insects (One-sided LSD)						% Pupae based on # alive insects (Two-sided LSD)						% Pupae based on # alive insects (One-sided LSD)
	Treatment	Day 4	Day 5	Day 6	Day 7		Treatment	Day 4	Day 5	Day 6	Day 7		Treatment	Day 4	Day 5	Day 6	Day 7		Treatment	Day 4	Day 5	Day 6	Day 7
	Control	8.9	66.7	82.2	91.1		Control	8.9	66.7	82.2	91.1		Control	8.9	71.1	87.8	97.8		Control	8.9	71.1	87.8	97.8
	Bl 1951	11.1	55.6	68.9	73.3		Bl 1951	11.1	55.6	68.9	73.3		Bl 1951	11.1	56.7	67.8	73.3		Bl 1951	11.1	56.7	67.8	73.3
	LSD-bar height	16	60	75	78		LSD-bar height	12	60	75	78		LSD-bar height	15	60	77	83		LSD-bar height	12	64	78	86
	Two-sided LSD value (Split in half for error bars)	12.65	12.65	21.91	20.84		One sided LSD value (Split in half for error bars)	8.58424	8.58424	14.868	14.1419		Two-sided LSD value (Split in half for error bars)	12.65	11.95	14.34	15.675		One sided LSD value (Split in half for error bars)	8.58424	8.10923	9.73107	10.637
	LSD (5%) two-sided	25.3	25.3	43.82	41.68		LSD (5%) two-sided	25.3	25.3	43.82	41.68		LSD (5%) two-sided	25.3	23.9	28.68	31.35		LSD (5%) two-sided	25.3	23.9	28.68	31.35
	P-value (two-sided)	0.742	0.199	0.321	0.208		LSD (5%) one-sided	17.1685	17.1685	29.7361	28.2839		P-value (two-sided)	0.742	0.122	0.095	0.079		LSD 5% one-sided	17.1685	16.2185	19.4621	21.274
							P-value (two-sided)	0.742	0.199	0.321	0.208								P-value (two-sided)	0.742	0.122	0.095	0.079
							P-value (one-sided)	0.371	0.0995	0.1605	0.104								P-value (one-sided)	0.371	0.061	0.0475	0.0395
																						*	*
							S9A Fig												S9B Fig
							S9 Fig. Average percentage pupated diamondback moth larvae of bioassay repeats 1, 2 and 3. Plant ages were 18, 27 and 23 days for bioassay repeat 1, 2 and 3, repspectively. Vertical bars are one-sided 5% LSD values (see Methods). (A) Percentage of pupae based on the total number of insects, bioasay repeat 1.												S9 Fig. Average percentage pupated diamondback moth larvae of bioassay repeats 1, 2 and 3. Plant ages were 18, 27 and 23 days for bioassay repeat 1, 2 and 3, repspectively. Vertical bars are one-sided 5% LSD values (see Methods). (B) Percentage of pupae based on the number of live insects, bioassay repeat 1. The average pupae number was significantly lower for Bl 1951 treated plants on days 6 and…
		2 d.f.
	Two-sided 5% critical t-value	4.30265	This is the 97.5th percentile of the t-distribution (with another 2.5% at the other end).
	One-sided 5% critical t-value	2.91999	This is the 95th percentile of the t-distribution (with nothing at the other end).

## Sheet: ANOVA Bioassay 2
	Day 4 Genstat input							Day 5 Genstat input							Day 6 Genstat input							Day 7 Genstat input
	Block!	Treatment!	Pupae (%) based on # alive	Pupae (%) based on #insects				Block!	Treatment!	Pupae (%) based on # alive	Pupae (%) based on #insects				Block!	Treatment!	Pupae (%) based on # alive	Pupae (%) based on #insects				Block!	Treatment!	Pupae (%) based on # alive	Pupae (%) based on #insects
	1	Control	0	0				1	Control	53.33	53.33				1	Control	100	100				1	Control	100	100
	2	Control	16.67	16.67				2	Control	100	100				2	Control	100	100				2	Control	100	100
	3	Control	16.67	16.67				3	Control	86.67	86.67				3	Control	93.33	93.33				3	Control	93.33	93.33
	1	Bl 1951	6.67	6.67				1	Bl 1951	33.33	33.33				1	Bl 1951	93.33	80				1	Bl 1951	93.33	80
	2	Bl 1951	0	0				2	Bl 1951	40	36.67				2	Bl 1951	90	80				2	Bl 1951	100	66.67
	3	Bl 1951	37.5	33.33				3	Bl 1951	83.33	75				3	Bl 1951	100	91.67				3	Bl 1951	100	100
	Analysis of variance day 4 (Genstat output)							Analysis of variance day 5 (Genstat output)							Analysis of variance day 6 (Genstat output)							Analysis of variance day 7 (Genstat output)
	Variate: Pupae_%_based_on_alive							Variate: Pupae_%_based_on_alive							Variate: Pupae_%_based_on_alive							Variate: Pupae_%_based_on_alive
	Source of variation	d.f.	s.s.	m.s.	v.r.	F pr.		Source of variation	d.f.	s.s.	m.s.	v.r.	F pr.		Source of variation	d.f.	s.s.	m.s.	v.r.	F pr.		Source of variation	d.f.	s.s.	m.s.	v.r.	F pr.
	Treatment	1	19.6	19.6	0.11	0.773		Treatment	1	1157.4	1157.4	2.73	0.24		Treatment	1	16.67	16.67	0.43	0.58		Treatment	1	0	0	0	1
	Block	2	627.1	313.5	1.75	0.364		Block	2	1781.5	890.7	2.1	0.323		Block	2	3.7	1.85	0.05	0.955		Block	2	14.81	7.41	0.33	0.75
	Residual	2	358.6	179.3				Residual	2	848.1	424.1				Residual	2	77.78	38.89				Residual	2	44.44	22.22
	Total	5	1005.2					Total	5	3787					Total	5	98.15					Total	5	59.26
	Tables of means							Tables of means							Tables of means							Tables of means
	Variate: Pupae_%_based_on_alive							Variate: Pupae_%_based_on_alive							Variate: Pupae_%_based_on_alive							Variate: Pupae_%_based_on_alive
	Grand mean 12.9							Grand mean 66.1							Grand mean 96.1							Grand mean 97.8
		Treatment	Bl 1951	Control					Treatment	Bl 1951	Control					Treatment	Bl 1951	Control					Treatment	Bl 1951	Control
			14.7	11.1						52.2	80						94.4	97.8						97.8	97.8
		Block	1	2	3				Block	1	2	3				Block	1	2	3				Block	1	2	3
			3.3	8.3	27.1					43.3	70	85					96.7	95	96.7					96.7	100	96.7
	Standard errors of differences of means							Standard errors of differences of means							Standard errors of differences of means							Standard errors of differences of means
	Table	Treatment	Block					Table	Treatment	Block					Table	Treatment	Block					Table	Treatment	Block
	rep.	3	2					rep.	3	2					rep.	3	2					rep.	3	2
	d.f.	2	2					d.f.	2	2					d.f.	2	2					d.f.	2	2
	s.e.d.	10.93	13.39					s.e.d.	16.81	20.59					s.e.d.	5.09	6.24					s.e.d.	3.85	4.71
	Least significant differences of means (5% level)							Least significant differences of means (5% level)							Least significant differences of means (5% level)							Least significant differences of means (5% level)
	Table	Treatment	Block					Table	Treatment	Block					Table	Treatment	Block					Table	Treatment	Block
	rep.	3	2					rep.	3	2					rep.	3	2					rep.	3	2
	d.f.	2	2					d.f.	2	2					d.f.	2	2					d.f.	2	2
	l.s.d.	47.04	57.61					l.s.d.	72.35	88.6					l.s.d.	21.91	26.83					l.s.d.	16.56	20.28
	31 APLOT [RMETHOD=simple] fitted,normal,halfnormal,histogram							31 APLOT [RMETHOD=simple] fitted,normal,halfnormal,histogram							31 APLOT [RMETHOD=simple] fitted,normal,halfnormal,histogram							31 APLOT [RMETHOD=simple] fitted,normal,halfnormal,histogram
	Analysis of variance day 4 (Genstat output)							Analysis of variance day 5 (Genstat output)							Analysis of variance day 6 (Genstat output)							Analysis of variance day 7 (Genstat output)
	Variate: Pupae_%_based_on_insects							Variate: Pupae_%_based_on_insects							Variate: Pupae_%_based_on_insects							Variate: Pupae_%_based_on_insects
	Source of variation	d.f.	s.s.	m.s.	v.r.	F pr.		Source of variation	d.f.	s.s.	m.s.	v.r.	F pr.		Source of variation	d.f.	s.s.	m.s.	v.r.	F pr.		Source of variation	d.f.	s.s.	m.s.	v.r.	F pr.
	Treatment	1	7.4	7.4	0.05	0.843		Treatment	1	1504.2	1504.2	3.91	0.187		Treatment	1	289.35	289.35	5.17	0.151		Treatment	1	363	363	1.75	0.317
	Block	2	514.8	257.4	1.76	0.362		Block	2	1458.3	729.2	1.9	0.345		Block	2	8.33	4.17	0.07	0.931		Block	2	177.8	88.9	0.43	0.7
	Residual	2	292.6	146.3				Residual	2	769.4	384.7				Residual	2	112.04	56.02				Residual	2	414.8	207.4
	Total	5	814.8					Total	5	3731.9					Total	5	409.72					Total	5	955.6
	Tables of means							Tables of means							Tables of means							Tables of means
	Variate: Pupae_%_based_on_insects							Variate: Pupae_%_based_on_insects							Variate: Pupae_%_based_on_insects							Variate: Pupae_%_based_on_insects
	Grand mean 12.2							Grand mean 64.2							Grand mean 90.8							Grand mean 90.0
		Treatment	Bl 1951	Control					Treatment	Bl 1951	Control					Treatment	Bl 1951	Control					Treatment	Bl 1951	Control
			13.3	11.1						48.3	80						83.9	97.8						82.2	97.8
		Block	1	2	3				Block	1	2	3				Block	1	2	3				Block	1	2	3
			3.3	8.3	25					43.3	68.3	80.8					90	90	92.5					90	83.3	96.7
	Standard errors of differences of means							Standard errors of differences of means							Standard errors of differences of means							Standard errors of differences of means
	Table	Treatment	Block					Table	Treatment	Block					Table	Treatment	Block					Table	Treatment	Block
	rep.	3	2					rep.	3	2					rep.	3	2					rep.	3	2
	d.f.	2	2					d.f.	2	2					d.f.	2	2					d.f.	2	2
	s.e.d.	9.88	12.1					s.e.d.	16.02	19.61					s.e.d.	6.11	7.48					s.e.d.	11.76	14.4
	Least significant differences of means (5% level)							Least significant differences of means (5% level)							Least significant differences of means (5% level)							Least significant differences of means (5% level)
	Table	Treatment	Block					Table	Treatment	Block					Table	Treatment	Block					Table	Treatment	Block
	rep.	3	2					rep.	3	2					rep.	3	2					rep.	3	2
	d.f.	2	2					d.f.	2	2					d.f.	2	2					d.f.	2	2
	l.s.d.	42.49	52.04					l.s.d.	68.91	84.39					l.s.d.	26.29	32.2					l.s.d.	50.59	61.97
	31 APLOT [RMETHOD=simple] fitted,normal,halfnormal,histogram							38 APLOT [RMETHOD=simple] fitted,normal,halfnormal,histogram							38 APLOT [RMETHOD=simple] fitted,normal,halfnormal,histogram							38 APLOT [RMETHOD=simple] fitted,normal,halfnormal,histogram

## Sheet: Graphs Bioassay 2
	% Pupae based on # insects (Two-sided LSD)						% Pupae based on # insects (One-sided LSD)						% Pupae based on # alive insects (Two-sided LSD)						% Pupae based on # alive insects (One-sided LSD)
	Treatment	Day 4	Day 5	Day 6	Day 7		Treatment	Day 4	Day 5	Day 6	Day 7		Treatment	Day 4	Day 5	Day 6	Day 7		Treatment	Day 4	Day 5	Day 6	Day 7
	Control	11.1	80	97.8	97.8		Control	11.1	80	97.8	97.8		Control	11.1	80	97.8	97.8		Control	11.1	80	97.8	97.8
	Bl 1951	13.3	48.3	83.9	82.2		Bl 1951	13.3	48.3	83.9	82.2		Bl 1951	14.7	52.2	94.4	97.8		Bl 1951	14.7	52.2	94.4	97.8
	LSD-bar height	23	65	86	74		LSD-bar height	19	62	90	80		LSD-bar height	26	58	88	91		LSD-bar height	25	65	92	91
	Two-sided LSD value (Split in half for error bars)	21.245	34.455	13.145	25.295		One-sided LSD value (Split in half for error bars)	14.4168	23.381	8.92015	17.1651		Two-sided LSD value (Split in half for error bars)	23.52	36.175	10.955	8.28		One-sided LSD value (Split in half for error bars)	15.9606	24.5482	7.43402	5.61878
	LSD (5%) two-sided	42.49	68.91	26.29	50.59		LSD (5%) two-sided	42.49	68.91	26.29	50.59		LSD (5%) two-sided	47.04	72.35	21.91	16.56		LSD (5%) two-sided	47.04	72.35	21.91	16.56
	P-value (two-sided)	0.843	0.187	0.151	0.317		LSD (5%) one-sided	28.8336	46.7621	17.8403	34.3302		P-value (two-sided)	0.773	0.24	0.58	1		LSD (5%) one-sided	31.9212	49.0964	14.868	11.2376
							P-value (two-sided)	0.843	0.187	0.151	0.317								P-value (two-sided)	0.773	0.24	0.58	1
							P-value (one-sided)	0.4215	0.0935	0.0755	0.1585								P-value (one-sided)	0.3865	0.12	0.29	0.5
							S9C Fig												S9D Fig
							S9 Fig. Average percentage pupated diamondback moth larvae of bioassay repeats 1, 2 and 3. Plant ages were 18, 27 and 23 days for bioassay repeat 1, 2 and 3, repspectively. Vertical bars are one-sided 5% LSD values (see Methods). (C) Percentage of pupae based on the total number of insects, bioassay repeat 2.												S9 Fig. Average percentage pupated diamondback moth larvae of bioassay repeats 1, 2 and 3. Plant ages were 18, 27 and 23 days for bioassay repeat 1, 2 and 3, repspectively. Vertical bars are one-sided 5% LSD values (see Methods). (D) Percentage of pupae based on the number of live insects, bioassay repeat 2.
		2 d.f.
	Two-sided 5% critical t-value	4.30265	This is the 97.5th percentile of the t-distribution (with another 2.5% at the other end).
	One-sided 5% critical t-value	2.91999	This is the 95th percentile of the t-distribution (with nothing at the other end).

## Sheet: ANOVA Bioassay 3
	Day 4 Genstat input							Day 5 Genstat input							Day 6 Genstat input							Day 7 Genstat input
	Block!	Treatment!	% pupae based on #alive	% pupae based on #insects				Block!	Treatment!	% pupae based on #alive	% pupae based on #insects				Block!	Treatment!	% pupae based on #alive	% pupae based on #insects				Block!	Treatment!	% pupae based on #alive	% pupae based on #insects
	1	Control	6.67	6.67				1	Control	60	60				1	Control	93.33	86.67				1	Control	100	93.33
	2	Control	33.33	33.33				2	Control	60	73.33				2	Control	93.33	93.33				2	Control	93.33	93.33
	3	Control	23.33	23.33				3	Control	93.33	86.67				3	Control	100	93.33				3	Control	100	93.33
	1	Bl 1951	6.67	6.67				1	Bl 1951	46.67	46.67				1	Bl 1951	93.33	86.67				1	Bl 1951	93.33	93.33
	2	Bl 1951	13.33	13.33				2	Bl 1951	73.33	93.33				2	Bl 1951	90	80				2	Bl 1951	90	86.67
	3	Bl 1951	13.33	13.33				3	Bl 1951	60	60				3	Bl 1951	93.33	86.67				3	Bl 1951	93.33	86.67
	Analysis of variance day 4 (Genstat output)							Analysis of variance day 5 (Genstat output)							Analysis of variance day 6 (Genstat output)							Analysis of variance day 7 (Genstat output)
	Variate: %_pupae_based_on_alive							Variate: %_pupae_based_on_alive							Variate: %_pupae_based_on_alive							Variate: %_pupae_based_on_alive
	Source of variation	d.f.	s.s.	m.s.	v.r.	F pr.		Source of variation	d.f.	s.s.	m.s.	v.r.	F pr.		Source of variation	d.f.	s.s.	m.s.	v.r.	F pr.		Source of variation	d.f.	s.s.	m.s.	v.r.	F pr.
	Treatment	1	150	150	3	0.225		Treatment	1	185.2	185.2	0.68	0.497		Treatment	1	16.667	16.667	3	0.225		Treatment	1	46.296	46.296	25	0.038
	Block	2	292.59	146.3	2.93	0.255		Block	2	548.1	274.1	1	0.5		Block	2	25.926	12.963	2.33	0.3		Block	2	33.333	16.667	9	0.1
	Residual	2	100	50				Residual	2	548.1	274.1				Residual	2	11.111	5.556				Residual	2	3.704	1.852
	Total	5	542.59					Total	5	1281.5					Total	5	53.704					Total	5	83.333
	Tables of means							Tables of means							Tables of means							Tables of means
	Variate: %_pupae_based_on_alive							Variate: %_pupae_based_on_alive							Variate: %_pupae_based_on_alive							Variate: %_pupae_based_on_alive
	Grand mean 16.1							Grand mean 65.6							Grand mean 93.89							Grand mean 95.00
		Treatment	Bl 1951	Control					Treatment	Bl 1951	Control					Treatment	Bl 1951	Control					Treatment	Bl 1951	Control
			11.1	21.1						60	71.1						92.22	95.56						92.22	97.78
		Block	1	2	3				Block	1	2	3				Block	1	2	3				Block	1	2	3
			6.7	23.3	18.3					53.3	66.7	76.7					93.33	91.67	96.67					96.67	91.67	96.67
	Standard errors of differences of means							Standard errors of differences of means							Standard errors of differences of means							Standard errors of differences of means
	Table	Treatment	Block					Table	Treatment	Block					Table	Treatment	Block					Table	Treatment	Block
	rep.	3	2					rep.	3	2					rep.	3	2					rep.	3	2
	d.f.	2	2					d.f.	2	2					d.f.	2	2					d.f.	2	2
	s.e.d.	5.77	7.07					s.e.d.	13.52	16.56					s.e.d.	1.925	2.357					s.e.d.	1.111	1.361
	Least significant differences of means (5% level)							Least significant differences of means (5% level)							Least significant differences of means (5% level)							Least significant differences of means (5% level)
	Table	Treatment	Block					Table	Treatment	Block					Table	Treatment	Block					Table	Treatment	Block
	rep.	3	2					rep.	3	2					rep.	3	2					rep.	3	2
	d.f.	2	2					d.f.	2	2					d.f.	2	2					d.f.	2	2
	l.s.d.	24.84	30.42					l.s.d.	58.16	71.23					l.s.d.	8.28	10.141					l.s.d.	4.781	5.855
	33 APLOT [RMETHOD=simple] fitted,normal,halfnormal,histogram							31 APLOT [RMETHOD=simple] fitted,normal,halfnormal,histogram							32 APLOT [RMETHOD=simple] fitted,normal,halfnormal,histogram							32 APLOT [RMETHOD=simple] fitted,normal,halfnormal,histogram
	Analysis of variance day 4 (Genstat output)							Analysis of variance day 5 (Genstat output)							Analysis of variance day 6 (Genstat output)							Analysis of variance day 7 (Genstat output)
	Variate: %_pupae_based_on_insects							Variate: %_pupae_based_on_insects							Variate: %_pupae_based_on_insects							Variate: %_pupae_based_on_insects
	Source of variation	d.f.	s.s.	m.s.	v.r.	F pr.		Source of variation	d.f.	s.s.	m.s.	v.r.	F pr.		Source of variation	d.f.	s.s.	m.s.	v.r.	F pr.		Source of variation	d.f.	s.s.	m.s.	v.r.	F pr.
	Treatment	1	150	150	3	0.225		Treatment	1	66.7	66.7	0.23	0.678		Treatment	1	66.67	66.67	3	0.225		Treatment	1	29.63	29.63	4	0.184
	Block	2	292.59	146.3	2.93	0.255		Block	2	933.3	466.7	1.62	0.382		Block	2	14.81	7.41	0.33	0.75		Block	2	14.815	7.407	1	0.5
	Residual	2	100	50				Residual	2	577.8	288.9				Residual	2	44.44	22.22				Residual	2	14.815	7.407
	Total	5	542.59					Total	5	1577.8					Total	5	125.93					Total	5	59.259
	Tables of means							Tables of means							Tables of means							Tables of means
	Variate: %_pupae_based_on_insects							Variate: %_pupae_based_on_insects							Variate: %_pupae_based_on_insects							Variate: %_pupae_based_on_insects
	Grand mean 16.1							Grand mean 70.0							Grand mean 87.8							Grand mean 91.1
		Treatment	Bl 1951	Control					Treatment	Bl 1951	Control					Treatment	Bl 1951	Control					Treatment	Bl 1951	Control
			11.1	21.1						66.7	73.3						84.4	91.1						88.9	93.3
		Block	1	2	3				Block	1	2	3				Block	1	2	3				Block	1	2	3
			6.7	23.3	18.3					53.3	83.3	73.3					86.7	86.7	90					93.3	90	90
	Standard errors of differences of means							Standard errors of differences of means							Standard errors of differences of means							Standard errors of differences of means
	Table	Treatment	Block					Table	Treatment	Block					Table	Treatment	Block					Table	Treatment	Block
	rep.	3	2					rep.	3	2					rep.	3	2					rep.	3	2
	d.f.	2	2					d.f.	2	2					d.f.	2	2					d.f.	2	2
	s.e.d.	5.77	7.07					s.e.d.	13.88	17					s.e.d.	3.85	4.71					s.e.d.	2.22	2.72
	Least significant differences of means (5% level)							Least significant differences of means (5% level)							Least significant differences of means (5% level)							Least significant differences of means (5% level)
	Table	Treatment	Block					Table	Treatment	Block					Table	Treatment	Block					Table	Treatment	Block
	rep.	3	2					rep.	3	2					rep.	3	2					rep.	3	2
	d.f.	2	2					d.f.	2	2					d.f.	2	2					d.f.	2	2
	l.s.d.	24.84	30.42					l.s.d.	59.71	73.13					l.s.d.	16.56	20.28					l.s.d.	9.56	11.71
	40 APLOT [RMETHOD=simple] fitted,normal,halfnormal,histogram							38 APLOT [RMETHOD=simple] fitted,normal,halfnormal,histogram							39 APLOT [RMETHOD=simple] fitted,normal,halfnormal,histogram							39 APLOT [RMETHOD=simple] fitted,normal,halfnormal,histogram

## Sheet: Graphs Bioassay 3
	% Pupae based on # insects (Two-sided LSD)						% Pupae based on # insects (One-sided LSD)						% Pupae based on # alive insects (Two-sided LSD)						% Pupae based on # alive insects (One-sided LSD)
	Treatment	Day 4	Day 5	Day 6	Day 7		Treatment	Day 4	Day 5	Day 6	Day 7		Treatment	Day 4	Day 5	Day 6	Day 7		Treatment	Day 4	Day 5	Day 6	Day 7
	Control	21.1	73.3	91.1	93.3		Control	21.1	73.3	91.1	93.3		Control	21.1	71.1	95.56	97.78		Control	21.1	71.1	95.56	97.78
	Bl 1951	11.1	66.7	84.4	88.9		Bl 1951	11.1	66.7	84.4	88.9		Bl 1951	11.1	60	92.22	92.22		Bl 1951	11.1	60	92.22	92.22
	LSD-bar height	15	65	93.5	94.5		LSD-bar height	15	65	88	92		LSD-bar height	15	65	93.5	94.5		LSD-bar height	16	65	93.5	95
	Two-sided LSD value (Split in half for error bars)	12.42	29.855	8.28	4.78		One-sided LSD value (Split in half for error bars)	8.42817	20.2595	5.61878	3.24369		Two-sided LSD value (Split in half for error bars)	12.42	29.08	4.14	2.3905		One-sided LSD value (Split in half for error bars)	8.42817	19.7336	2.80939	1.62218
	LSD (5%) two-sided	24.84	59.71	16.56	9.56		LSD (5%) two-sided	24.84	59.71	16.56	9.56		LSD (5%) two-sided	24.84	58.16	8.28	4.781		LSD (5%) two-sided	24.84	58.16	8.28	4.781
	P-value (two-sided)	0.225	0.678	0.225	0.184		LSD (5%) one-sided	16.8563	40.519	11.2376	6.48738		P-value (two-sied)	0.225	0.497	0.225	0.038		LSD (5%) one-sided	16.8563	39.4672	5.61878	3.24437
							P-value (two-sided)	0.225	0.678	0.225	0.184						*		P-value (two-sided)	0.225	0.497	0.225	0.038
							P-value (one-sided)	0.1125	0.339	0.1125	0.092								P-value (one-sided)	0.1125	0.2485	0.1125	0.019
																							*
							S9E Fig												S9F Fig
							S9 Fig. Average percentage pupated diamondback moth larvae of bioassay repeats 1, 2 and 3. Plant ages were 18, 27 and 23 days for bioassay repeat 1, 2 and 3, repspectively. Vertical bars are one-sided 5% LSD values (see Methods). (E) Percentage of pupae based on the total number of insects, bioassay repeat 3.												S9 Fig. Average percentage pupated diamondback moth larvae of bioassay repeats 1, 2 and 3. Plant ages were 18, 27 and 23 days for bioassay repeat 1, 2 and 3, repspectively. Vertical bars are one-sided 5% LSD values (see Methods). (F) Percentage of pupae based on the number of live insects, bioassay repeat 3. The average pupae number was significantly lower for Bl 1951 treated plants on day 7, wit…
		2 d.f.
	Two-sided 5% critical t-value	4.30265	This is the 97.5th percentile of the t-distribution (with another 2.5% at the other end).
	One-sided 5% critical t-value	2.91999	This is the 95th percentile of the t-distribution (with nothing at the other end).

## Sheet: ANOVAs Combined DBM Mortality
	Average DBM mortality (%) Bioassay 1									Day 1 Genstat input							Day 2 Genstat input							Day 3 Genstat input							Day 4 Genstat input							Day 5 Genstat input							Day 6 Genstat input
	Treatment	Day 1	Day 2	Day 3	Day 4	Day 5	Day 6	Day 7		Assay!	Treatment!	Mortality (%)					Assay!	Treatment!	Mortality (%)					Assay!	Treatment!	Mortality (%)					Assay!	Treatment!	Mortality (%)					Assay!	Treatment!	Mortality (%)					Assay!	Treatment!	Mortality (%)
	Control	2.22222	2.22222	4.44444	6.66667	6.66667	6.66667	6.66667		1	Control	2.22222					1	Control	2.22222					1	Control	4.44444					1	Control	6.66667					1	Control	6.66667					1	Control	6.66667
	Bl 1951	2.22222	6.66667	6.66667	6.66667	6.66667	8.88889	8.88889		2	Control	13.3333					2	Control	13.3333					2	Control	13.3333					2	Control	13.3333					2	Control	13.3333					2	Control	13.3333
										3	Control	2.22222					3	Control	2.22222					3	Control	6.66667					3	Control	6.66667					3	Control	8.88889					3	Control	8.88889
	Average DBM mortality (%) Bioassay 2									1	Bl 1951	2.22222					1	Bl 1951	6.66667					1	Bl 1951	6.66667					1	Bl 1951	6.66667					1	Bl 1951	6.66667					1	Bl 1951	8.88889
										2	Bl 1951	4.7619					2	Bl 1951	7.14286					2	Bl 1951	11.9048					2	Bl 1951	11.9048					2	Bl 1951	11.9048					2	Bl 1951	16.6667
	Treatment	Day 1	Day 2	Day 3	Day 4	Day 5	Day 6	Day 7		3	Bl 1951	2.22222					3	Bl 1951	2.22222					3	Bl 1951	4.44444					3	Bl 1951	4.44444					3	Bl 1951	4.44444					3	Bl 1951	8.88889
	Control	13.3333	13.3333	13.3333	13.3333	13.3333	13.3333	13.3333
	Bl 1951	4.7619	7.14286	11.9048	11.9048	11.9048	16.6667	16.6667
										Analysis of variance day 1 (Genstat output)							Analysis of variance day 2 (Genstat output)							Analysis of variance day 3 (Genstat output)							Analysis of variance day 4 (Genstat output)							Analysis of variance day 5 (Genstat output)							Analysis of variance day 6 (Genstat output)
	Average DBM mortality (%) Bioassay 3									Variate: Mortality_%							Variate: Mortality_%							Variate: Mortality_%							Variate: Mortality_%							Variate: Mortality_%							Variate: Mortality_%
	Treatment	Day 1	Day 2	Day 3	Day 4	Day 5	Day 6	Day 7		Source of variation	d.f.	s.s.	m.s.	v.r.	F pr.		Source of variation	d.f.	s.s.	m.s.	v.r.	F pr.		Source of variation	d.f.	s.s.	m.s.	v.r.	F pr.		Source of variation	d.f.	s.s.	m.s.	v.r.	F pr.		Source of variation	d.f.	s.s.	m.s.	v.r.	F pr.		Source of variation	d.f.	s.s.	m.s.	v.r.
	Control	2.22222	2.22222	6.66667	6.66667	8.88889	8.88889	8.88889		Treatment	1	12.04	12.04	1	0.423		Treatment	1	0.48	0.48	0.03	0.872		Treatment	1	0.327	0.327	0.11	0.772		Treatment	1	2.2817	2.2817	3.4	0.207		Treatment	1	5.802	5.802	2.19	0.277		Treatment	1	5.227	5.227	3.52
	Bl 1951	2.22222	2.22222	4.44444	4.44444	4.44444	8.88889	8.88889		Assay	2	62.56	31.28	2.6	0.278		Assay	2	68.08	34.04	2.36	0.298		Assay	2	66.27	33.135	11.15	0.082		Assay	2	57.2233	28.6117	42.6	0.023		Assay	2	46.81	23.405	8.83	0.102		Assay	2	60.173	30.087	20.24
										Residual	2	24.08	12.04				Residual	2	28.86	14.43				Residual	2	5.943	2.972				Residual	2	1.3433	0.6717				Residual	2	5.303	2.652				Residual	2	2.973	1.487
										Total	5	98.69					Total	5	97.43					Total	5	72.54					Total	5	60.8483					Total	5	57.915					Total	5	68.373
										Tables of means							Tables of means							Tables of means							Tables of means							Tables of means							Tables of means
										Variate: Mortality_%							Variate: Mortality_%							Variate: Mortality_%							Variate: Mortality_%							Variate: Mortality_%							Variate: Mortality_%
										Grand mean 4.5							Grand mean 5.6							Grand mean 7.90							Grand mean 8.28							Grand mean 8.65							Grand mean 10.57
											Treatment	Bl 1951	Control					Treatment	Bl 1951	Control					Treatment	Bl 1951	Control					Treatment	Bl 1951	Control					Treatment	Bl 1951	Control					Treatment	Bl 1951	Control
												3.1	5.9						5.3	5.9						7.67	8.13						7.67	8.9						7.67	9.63						11.5	9.63
											Assay	1	2	3				Assay	1	2	3				Assay	1	2	3				Assay	1	2	3				Assay	1	2	3				Assay	1	2	3
												2.2	9.1	2.2					4.5	10.2	2.2					5.55	12.6	5.55					6.7	12.6	5.55					6.7	12.6	6.65					7.8	15	8.9
										Least significant differences of means (5% level)							Least significant differences of means (5% level)							Least significant differences of means (5% level)							Least significant differences of means (5% level)							Least significant differences of means (5% level)							Least significant differences of means (5% level)
										Table	Treatment	Assay					Table	Treatment	Assay					Table	Treatment	Assay					Table	Treatment	Assay					Table	Treatment	Assay					Table	Treatment	Assay
										rep.	3	2					rep.	3	2					rep.	3	2					rep.	3	2					rep.	3	2					rep.	3	2
										d.f.	2	2					d.f.	2	2					d.f.	2	2					d.f.	2	2					d.f.	2	2					d.f.	2	2
										l.s.d.	12.19	14.93					l.s.d.	13.35	16.35					l.s.d.	6.056	7.417					l.s.d.	2.879	3.526					l.s.d.	5.721	7.006					l.s.d.	4.283	5.246
										27 APLOT [RMETHOD=simple] fitted,normal,halfnormal,histogram							45 APLOT [RMETHOD=simple] fitted,normal,halfnormal,histogram							27 APLOT [RMETHOD=simple] fitted,normal,halfnormal,histogram							27 APLOT [RMETHOD=simple] fitted,normal,halfnormal,histogram							27 APLOT [RMETHOD=simple] fitted,normal,halfnormal,histogram							27 APLOT [RMETHOD=simple] fitted,normal,halfnormal,histogram
[truncated: 7 more columns]

## Sheet: Graph Combined DBM Mortality
	Diamondback moth mortality data combined bioassays 1-3
	Treatment	Day 1	Day 2	Day 3	Day 4	Day 5	Day 6	Day 7
	Control	5.9	5.9	8.13	8.9	9.63	9.63	9.63
	Bl 1951	3.1	5.3	7.67	7.67	7.67	11.5	11.5
	LSD bar heigth	4.5	5.6	7.9	8.45	8.6	10.5	10.5
	One-sided LSD value (Split in half for error bars)	4.13604	4.52963	2.05479	0.976839	1.94112	1.45321	1.45321
	LSD (5%) two-sided	12.19	13.35	6.056	2.879	5.721	4.283	4.283
	LSD (5%) one-sided	8.27209	9.05926	4.10958	1.95368	3.88225	2.90643	2.90643
	P-value (two-sided)	0.423	0.872	0.772	0.207	0.277	0.202	0.202
	P-value (one-sided)	0.2115	0.436	0.386	0.1035	0.1385	0.101	0.101
	S8 Fig. Cumulative mortality of diamondback moth larvae of combined bioasssays 1 to 3. Vertical bars are one-sided 5% LSD values (see Methods). There were no signficant differences between the treatments from day 1 to day 7.
		2 d.f.
	Two-sided 5% critical t-value	4.30265	This is the 97.5th percentile of the t-distribution (with another 2.5% at the other end).
	One-sided 5% critical t-value	2.91999	This is the 95th percentile of the t-distribution (with nothing at the other end).
