# Supplementary material for: Endophytic ability of the insecticidal bacterium Brevibacillus laterosporus in Brassica
Source: PLoS One. 2019 May 22;14(5):e0216341. doi: 10.1371/journal.pone.0216341 (PMC6530831; doi:10.1371/journal.pone.0216341)
Supplement: S5 Data — (ZIP) [file pone.0216341.s015.zip]

Archive with 3 entries (2 files):
- S5_Data.xlsx
- __MACOSX/
- __MACOSX/._S5_Data.xlsx
