# Supplementary material for: Endophytic ability of the insecticidal bacterium Brevibacillus laterosporus in Brassica
Source: PLoS One. 2019 May 22;14(5):e0216341. doi: 10.1371/journal.pone.0216341 (PMC6530831; doi:10.1371/journal.pone.0216341)
Supplement: S5 Data — (ZIP) [file pone.0216341.s015.zip › S5_Data.xlsx]

## Sheet: Original - unformatted gels
	Field trial endophyte gels, original/unformatted
	1% agarose gels in 1X TAE buffer,
	Loadings: 3 µl 1 kb plus DNA marker and 5 µl sample in 1 µl 6X loading dye.
	Gel 1							Gel 2									Gel 3									Gel 4									Gel 5									Gel 6
	Lane	Sample
	1	Marker
	2	Negative control, water
	3	Positive control, Bl 1951 genomic DNA						Lane	Sample								Lane	Sample								Lane	Sample								Lane	Sample								Lane	Sample
	4	Colony 1 - Plot 103, Bl 1951 treatment, plant 3, inner leaf sample						1	Marker								1	Marker								1	Marker								1	Marker								1	Marker
	5	Colony 2 - Plot 103, Bl 1951 treatment, plant 3, inner leaf sample						2	Negative control, water								2	Negative control, water								2	Negative control, water								2	Negative control, water								2	Negative control, water
	6	Colony 3 - Plot 103, Bl 1951 treatment, plant 3, inner leaf sample						3	Positive control, Bl 1951 genomic DNA								3	Positive control, Bl 1951 genomic DNA								3	Positive control, Bl 1951 genomic DNA								3	Positive control, Bl 1951 genomic DNA								3	Positive control, Bl 1951 genomic DNA
	7	Colony 4 - Plot 103, Bl 1951 treatment, plant 3, outer leaf sample						4	Colony 14 - Plot 303, Bl 1951 treatment, plant 2, outer leaf sample								4	Colony 34 - Plot 403, Bl 1951 treatment, plant 2, inner leaf sample								4	Colony 54 - Plot 503, Bl 1951 treatment, plant 2, outer leaf sample								4	Colony 74 - Plot 603, Bl 1951 treatment, plant 3, inner leaf sample								4	Colony 94 - Plot 703, Bl 1951 treatment, plant 3, root sample
	8	Colony 5 - Plot 103, Bl 1951 treatment, plant 3, outer leaf sample						5	Colony 15 - Plot 303, Bl 1951 treatment, plant 2, outer leaf sample								5	Colony 35 - Plot 403, Bl 1951 treatment, plant 2, inner leaf sample								5	Colony 55- Plot 503, Bl 1951 treatment, plant 2, outer leaf sample								5	Colony 75 - Plot 603, Bl 1951 treatment, plant 3, inner leaf sample								5	Colony 95 - Plot 703, Bl 1951 treatment, plant 3, root sample
	9	Colony 6 - Plot 203, Bl 1951 treatment, plant 2, outer leaf sample						6	Colony 16 - Plot 303, Bl 1951 treatment, plant 2, outer leaf sample								6	Colony 36 - Plot 403, Bl 1951 treatment, plant 2, inner leaf sample								6	Colony 56 - Plot 503, Bl 1951 treatment, plant 2, outer leaf sample								6	Colony 76 - Plot 603, Bl 1951 treatment, plant 3, inner leaf sample								6	Colony 96 - Plot 703, Bl 1951 treatment, plant 3, root sample
	10	Colony 7 - Plot 203, Bl 1951 treatment, plant 2, outer leaf sample						7	Colony 17 - Plot 303, Bl 1951 treatment, plant 3, inner leaf sample								7	Colony 37 - Plot 401, Negative control, plant 3, root sample								7	Colony 57 - Plot 503, Bl 1951 treatment, plant 2, outer leaf sample								7	Colony 77 - Plot 603, Bl 1951 treatment, plant 3, inner leaf sample								7	Colony 97 - Plot 703, Bl 1951 treatment, plant 3, root sample
	11	Colony 8 - Plot 203, Bl 1951 treatment, plant 3, outer leaf sample						8	Colony 18 - Plot 303, Bl 1951 treatment, plant 3, inner leaf sample								8	Colony 38 - Plot 401, Negative control, plant 3, root sample								8	Colony 58 - Plot 503, Bl 1951 treatment, plant 2, outer leaf sample								8	Colony 78 - Plot 701, Negative control, plant 2, inner leaf sample								8	Colony 98 - Plot 703, Bl 1951 treatment, plant 3, root sample
	12	Colony 9 - Plot 203, Bl 1951 treatment, plant 3, outer leaf sample						9	Colony 19 - Plot 303, Bl 1951 treatment, plant 3, inner leaf sample								9	Colony 39 - Plot 403, Bl 1951 treatment, plant 3, outer leaf sample								9	Colony 59 - Plot 503, Bl 1951 treatment, plant 2, outer leaf sample								9	Colony 79 - Plot 701, Negative control, plant 2, inner leaf sample								9	Colony 99 - Plot 703, Bl 1951 treatment, plant 3, root sample
	13	Colony 10 - Plot 301, Negative control, plant 2, inner leaf sample						10	Colony 20 - Plot 303, Bl 1951 treatment, plant 3, outer leaf sample								10	Colony 40 - Plot 403, Bl 1951 treatment, plant 3, outer leaf sample								10	Colony 60 - Plot 503, Bl 1951 treatment, plant 2, outer leaf sample								10	Colony 80 - Plot 701, Negative control, plant 2, root sample								10	Colony 100 - Plot 703, Bl 1951 treatment, plant 3, root sample
	14	Colony 11 - Plot 301, Negative control, plant 2, inner leaf sample						11	Colony 21 - Plot 303, Bl 1951 treatment, plant 3, outer leaf sample								11	Colony 41 - Plot 403, Bl 1951 treatment, plant 3, outer leaf sample								11	Colony 61 - Plot 503, Bl 1951 treatment, plant 3, inner leaf sample								11	Colony 81 - Plot 703, Bl 1951 treatment, plant 2, inner leaf sample								11	Colony 101 - Plot 801, Negative control, plant 3, inner leaf sample
	15	Colony 12 - Plot 301, Negative control, plant 2, outer leaf sample						12	Colony 22 - Plot 303, Bl 1951 treatment, plant 3, outer leaf sample								12	Colony 42 - Plot 403, Bl 1951 treatment, plant 3, outer leaf sample								12	Colony 62 - Plot 503, Bl 1951 treatment, plant 3, inner leaf sample								12	Colony 82 - Plot 703, Bl 1951 treatment, plant 2, inner leaf sample								12	Colony 102 - Plot 801, Negative control, plant 3, inner leaf sample
	16	Colony 13 - Plot 301, Negative control, plant 2, outer leaf sample						13	Colony 23 - Plot 303, Bl 1951 treatment, plant 3, outer leaf sample								13	Colony 43 - Plot 403, Bl 1951 treatment, plant 2, outer leaf sample								13	Colony 63 - Plot 503, Bl 1951 treatment, plant 3, inner leaf sample								13	Colony 83 - Plot 703, Bl 1951 treatment, plant 2, inner leaf sample								13	Colony 103 - Plot 801, Negative control, plant 3, inner leaf sample
								14	Colony 24 - Plot 303, Bl 1951 treatment, plant 3, outer leaf sample								14	Colony 44 - Plot 403, Bl 1951 treatment, plant 2, outer leaf sample								14	Colony 64 - Plot 601, Negative control, plant 3, inner leaf sample								14	Colony 84 - Plot 703, Bl 1951 treatment, plant 2, inner leaf sample								14	Colony 104 - Plot 801, Negative control, plant 3, inner leaf sample
		is detection of Brevibacillus laterosporus 1951 (cry27 and cry35-like gene detection). Total gel 1 = 4.						15	Colony 25 - Plot 303, Bl 1951 treatment, plant 3, outer leaf sample								15	Colony 45 - Plot 403, Bl 1951 treatment, plant 2, outer leaf sample								15	Colony 65 - Plot 601, Negative control, plant 3, inner leaf sample								15	Colony 85 - Plot 703, Bl 1951 treatment, plant 2, inner leaf sample								15	Colony 105 - Plot 801, Negative control, plant 3, inner leaf sample
								16	Colony 26 - Plot 303, Bl 1951 treatment, plant 3, outer leaf sample								16	Colony 46 - Plot 403, Bl 1951 treatment, plant 2, outer leaf sample								16	Colony 66 - Plot 603, Bl 1951 treatment, plant 2, inner leaf sample								16	Colony 86 - Plot 703, Bl 1951 treatment, plant 2, inner leaf sample								16	Colony 106 - Plot 801, Negative control, plant 3, outer leaf sample
								17	Colony 27 - Plot 303, Bl 1951 treatment, plant 3, root sample								17	Colony 47 - Plot 501, Negative control, plant 2, inner leaf sample								17	Colony 67 - Plot 603, Bl 1951 treatment, plant 2, inner leaf sample								17	Colony 87 - Plot 703, Bl 1951 treatment, plant 2, root sample								17	Colony 107 - Plot 801, Negative control, plant 3, outer leaf sample
								18	Colony 28 - Plot 303, Bl 1951 treatment, plant 3, root sample								18	Colony 48 - Plot 501, Negative control, plant 2, inner leaf sample								18	Colony 68 - Plot 603, Bl 1951 treatment, plant 2, inner leaf sample								18	Colony 88 - Plot 703, Bl 1951 treatment, plant 2, root sample								18	Colony 108 - Plot 801, Negative control, plant 3, outer leaf sample
								19	Colony 29 - Plot 303, Bl 1951 treatment, plant 3, root sample								19	Colony 49 - Plot 501, Negative control, plant 2, inner leaf sample								19	Colony 69 - Plot 603, Bl 1951 treatment, plant 2, inner leaf sample								19	Colony 89 - Plot 703, Bl 1951 treatment, plant 2, root sample								19	Colony 109 - Plot 801, Negative control, plant 3, outer leaf sample
								20	Colony 30 - Plot 401, Negative control, plant 3, inner leaf sample								20	Colony 50 - Plot 503, Bl 1951 treatment, plant 2, inner leaf sample								20	Colony 70 - Plot 603, Bl 1951 treatment, plant 2, inner leaf sample								20	Colony 90 - Plot 703, Bl 1951 treatment, plant 3, inner leaf sample								20	Colony 110 - Plot 801, Negative control, plant 3, root sample
								21	Colony 31 - Plot 401, Negative control, plant 3, inner leaf sample								21	Colony 51 - Plot 503, Bl 1951 treatment, plant 2, inner leaf sample								21	Colony 71 - Plot 603, Bl 1951 treatment, plant 2, inner leaf sample								21	Colony 91 - Plot 703, Bl 1951 treatment, plant 3, inner leaf sample								21	Colony 111 - Plot 801, Negative control, plant 3, root sample
								22	Colony 32 - Plot 401, Negative control, plant 3, outer leaf sample								22	Colony 52 - Plot 503, Bl 1951 treatment, plant 2, inner leaf sample								22	Colony 72 - Plot 603, Bl 1951 treatment, plant 2, inner leaf sample								22	Colony 92 - Plot 703, Bl 1951 treatment, plant 3, inner leaf sample								22	Colony 112 - Plot 801, Negative control, plant 3, root sample
								23	Colony 33 - Plot 401, Negative control, plant 3, outer leaf sample								23	Colony 53 - Plot 503, Bl 1951 treatment, plant 2, outer leaf sample								23	Colony 73 - Plot 603, Bl 1951 treatment, plant 3, inner leaf sample								23	Colony 93 - Plot 703, Bl 1951 treatment, plant 3, root sample								23	Colony 113 - Plot 801, Negative control, plant 3, root sample
									is detection of Brevibacillus laterosporus 1951 (cry27 and cry35-like gene detection). Total gel 2 = 2.									is detection of Brevibacillus laterosporus 1951 (cry27 and cry35-like gene detection). Total gel 3 = 5.									is detection of Brevibacillus laterosporus 1951 (cry27 and cry35-like gene detection). Total gel 4 = 5.									is detection of Brevibacillus laterosporus 1951 (cry27 and cry35-like gene detection). Total gel 5 = 1.									is detection of the cry27-like gene. Total gel 6 = 1.
																		is detection of the cry27-like gene. Total gel 3 = 2.																											is detection of the cry35-like gene. Total gel 6 = 1.
																		is detection of the cry35-like gene. Toal gel 3 = 2.
	Gene(s)	Total detected (gels 1 to 7)	Percentage detected	Number of Inner leaves	Number of roots	Number of outer leaves	Percentage inner leaves	Percentage outer leaves	Percentage roots
	cry27-like & cry35-like gene detection	17	12.8788	3	1	13	17.6471	5.88235	76.4706
	cry27-like gene detection	3	2.27273	-	-	-	-	-	-
	cry35-like gene detection.	4	3.0303	-	-	-	-	-	-
	Negative	108	81.8182	-	-	-	-	-	-
	Total	132	100	-	-	-	-	-	-

## Sheet: Formatted gels
	Field trial endophyte gels, original/unformatted
	1% agarose gels in 1X TAE buffer,
	Loadings: 3 µl 1 kb plus DNA marker and 5 µl sample in 1 µl 6X loading dye.
	Gel 1							Gel 2									Gel 3									Gel 4									Gel 5									Gel 6
	Lane	Sample
	1	Marker
	2	Negative control, water
	3	Positive control, Bl 1951 genomic DNA						Lane	Sample								Lane	Sample								Lane	Sample								Lane	Sample								Lane	Sample
	4	Colony 1 - Plot 103, Bl 1951 treatment, plant 3, inner leaf sample						1	Marker								1	Marker								1	Marker								1	Marker								1	Marker
	5	Colony 2 - Plot 103, Bl 1951 treatment, plant 3, inner leaf sample						2	Negative control, water								2	Negative control, water								2	Negative control, water								2	Negative control, water								2	Negative control, water
	6	Colony 3 - Plot 103, Bl 1951 treatment, plant 3, inner leaf sample						3	Positive control, Bl 1951 genomic DNA								3	Positive control, Bl 1951 genomic DNA								3	Positive control, Bl 1951 genomic DNA								3	Positive control, Bl 1951 genomic DNA								3	Positive control, Bl 1951 genomic DNA
	7	Colony 4 - Plot 103, Bl 1951 treatment, plant 3, outer leaf sample						4	Colony 14 - Plot 303, Bl 1951 treatment, plant 2, outer leaf sample								4	Colony 34 - Plot 403, Bl 1951 treatment, plant 2, inner leaf sample								4	Colony 54 - Plot 503, Bl 1951 treatment, plant 2, outer leaf sample								4	Colony 74 - Plot 603, Bl 1951 treatment, plant 3, inner leaf sample								4	Colony 94 - Plot 703, Bl 1951 treatment, plant 3, root sample
	8	Colony 5 - Plot 103, Bl 1951 treatment, plant 3, outer leaf sample						5	Colony 15 - Plot 303, Bl 1951 treatment, plant 2, outer leaf sample								5	Colony 35 - Plot 403, Bl 1951 treatment, plant 2, inner leaf sample								5	Colony 55- Plot 503, Bl 1951 treatment, plant 2, outer leaf sample								5	Colony 75 - Plot 603, Bl 1951 treatment, plant 3, inner leaf sample								5	Colony 95 - Plot 703, Bl 1951 treatment, plant 3, root sample
	9	Colony 6 - Plot 203, Bl 1951 treatment, plant 2, outer leaf sample						6	Colony 16 - Plot 303, Bl 1951 treatment, plant 2, outer leaf sample								6	Colony 36 - Plot 403, Bl 1951 treatment, plant 2, inner leaf sample								6	Colony 56 - Plot 503, Bl 1951 treatment, plant 2, outer leaf sample								6	Colony 76 - Plot 603, Bl 1951 treatment, plant 3, inner leaf sample								6	Colony 96 - Plot 703, Bl 1951 treatment, plant 3, root sample
	10	Colony 7 - Plot 203, Bl 1951 treatment, plant 2, outer leaf sample						7	Colony 17 - Plot 303, Bl 1951 treatment, plant 3, inner leaf sample								7	Colony 37 - Plot 401, Negative control, plant 3, root sample								7	Colony 57 - Plot 503, Bl 1951 treatment, plant 2, outer leaf sample								7	Colony 77 - Plot 603, Bl 1951 treatment, plant 3, inner leaf sample								7	Colony 97 - Plot 703, Bl 1951 treatment, plant 3, root sample
	11	Colony 8 - Plot 203, Bl 1951 treatment, plant 3, outer leaf sample						8	Colony 18 - Plot 303, Bl 1951 treatment, plant 3, inner leaf sample								8	Colony 38 - Plot 401, Negative control, plant 3, root sample								8	Colony 58 - Plot 503, Bl 1951 treatment, plant 2, outer leaf sample								8	Colony 78 - Plot 701, Negative control, plant 2, inner leaf sample								8	Colony 98 - Plot 703, Bl 1951 treatment, plant 3, root sample
	12	Colony 9 - Plot 203, Bl 1951 treatment, plant 3, outer leaf sample						9	Colony 19 - Plot 303, Bl 1951 treatment, plant 3, inner leaf sample								9	Colony 39 - Plot 403, Bl 1951 treatment, plant 3, outer leaf sample								9	Colony 59 - Plot 503, Bl 1951 treatment, plant 2, outer leaf sample								9	Colony 79 - Plot 701, Negative control, plant 2, inner leaf sample								9	Colony 99 - Plot 703, Bl 1951 treatment, plant 3, root sample
	13	Colony 10 - Plot 301, Negative control, plant 2, inner leaf sample						10	Colony 20 - Plot 303, Bl 1951 treatment, plant 3, outer leaf sample								10	Colony 40 - Plot 403, Bl 1951 treatment, plant 3, outer leaf sample								10	Colony 60 - Plot 503, Bl 1951 treatment, plant 2, outer leaf sample								10	Colony 80 - Plot 701, Negative control, plant 2, root sample								10	Colony 100 - Plot 703, Bl 1951 treatment, plant 3, root sample
	14	Colony 11 - Plot 301, Negative control, plant 2, inner leaf sample						11	Colony 21 - Plot 303, Bl 1951 treatment, plant 3, outer leaf sample								11	Colony 41 - Plot 403, Bl 1951 treatment, plant 3, outer leaf sample								11	Colony 61 - Plot 503, Bl 1951 treatment, plant 3, inner leaf sample								11	Colony 81 - Plot 703, Bl 1951 treatment, plant 2, inner leaf sample								11	Colony 101 - Plot 801, Negative control, plant 3, inner leaf sample
	15	Colony 12 - Plot 301, Negative control, plant 2, outer leaf sample						12	Colony 22 - Plot 303, Bl 1951 treatment, plant 3, outer leaf sample								12	Colony 42 - Plot 403, Bl 1951 treatment, plant 3, outer leaf sample								12	Colony 62 - Plot 503, Bl 1951 treatment, plant 3, inner leaf sample								12	Colony 82 - Plot 703, Bl 1951 treatment, plant 2, inner leaf sample								12	Colony 102 - Plot 801, Negative control, plant 3, inner leaf sample
	16	Colony 13 - Plot 301, Negative control, plant 2, outer leaf sample						13	Colony 23 - Plot 303, Bl 1951 treatment, plant 3, outer leaf sample								13	Colony 43 - Plot 403, Bl 1951 treatment, plant 2, outer leaf sample								13	Colony 63 - Plot 503, Bl 1951 treatment, plant 3, inner leaf sample								13	Colony 83 - Plot 703, Bl 1951 treatment, plant 2, inner leaf sample								13	Colony 103 - Plot 801, Negative control, plant 3, inner leaf sample
								14	Colony 24 - Plot 303, Bl 1951 treatment, plant 3, outer leaf sample								14	Colony 44 - Plot 403, Bl 1951 treatment, plant 2, outer leaf sample								14	Colony 64 - Plot 601, Negative control, plant 3, inner leaf sample								14	Colony 84 - Plot 703, Bl 1951 treatment, plant 2, inner leaf sample								14	Colony 104 - Plot 801, Negative control, plant 3, inner leaf sample
		is detection of Brevibacillus laterosporus 1951 (cry27 and cry35-like gene detection). Total gel 1 = 4.						15	Colony 25 - Plot 303, Bl 1951 treatment, plant 3, outer leaf sample								15	Colony 45 - Plot 403, Bl 1951 treatment, plant 2, outer leaf sample								15	Colony 65 - Plot 601, Negative control, plant 3, inner leaf sample								15	Colony 85 - Plot 703, Bl 1951 treatment, plant 2, inner leaf sample								15	Colony 105 - Plot 801, Negative control, plant 3, inner leaf sample
								16	Colony 26 - Plot 303, Bl 1951 treatment, plant 3, outer leaf sample								16	Colony 46 - Plot 403, Bl 1951 treatment, plant 2, outer leaf sample								16	Colony 66 - Plot 603, Bl 1951 treatment, plant 2, inner leaf sample								16	Colony 86 - Plot 703, Bl 1951 treatment, plant 2, inner leaf sample								16	Colony 106 - Plot 801, Negative control, plant 3, outer leaf sample
								17	Colony 27 - Plot 303, Bl 1951 treatment, plant 3, root sample								17	Colony 47 - Plot 501, Negative control, plant 2, inner leaf sample								17	Colony 67 - Plot 603, Bl 1951 treatment, plant 2, inner leaf sample								17	Colony 87 - Plot 703, Bl 1951 treatment, plant 2, root sample								17	Colony 107 - Plot 801, Negative control, plant 3, outer leaf sample
								18	Colony 28 - Plot 303, Bl 1951 treatment, plant 3, root sample								18	Colony 48 - Plot 501, Negative control, plant 2, inner leaf sample								18	Colony 68 - Plot 603, Bl 1951 treatment, plant 2, inner leaf sample								18	Colony 88 - Plot 703, Bl 1951 treatment, plant 2, root sample								18	Colony 108 - Plot 801, Negative control, plant 3, outer leaf sample
								19	Colony 29 - Plot 303, Bl 1951 treatment, plant 3, root sample								19	Colony 49 - Plot 501, Negative control, plant 2, inner leaf sample								19	Colony 69 - Plot 603, Bl 1951 treatment, plant 2, inner leaf sample								19	Colony 89 - Plot 703, Bl 1951 treatment, plant 2, root sample								19	Colony 109 - Plot 801, Negative control, plant 3, outer leaf sample
								20	Colony 30 - Plot 401, Negative control, plant 3, inner leaf sample								20	Colony 50 - Plot 503, Bl 1951 treatment, plant 2, inner leaf sample								20	Colony 70 - Plot 603, Bl 1951 treatment, plant 2, inner leaf sample								20	Colony 90 - Plot 703, Bl 1951 treatment, plant 3, inner leaf sample								20	Colony 110 - Plot 801, Negative control, plant 3, root sample
								21	Colony 31 - Plot 401, Negative control, plant 3, inner leaf sample								21	Colony 51 - Plot 503, Bl 1951 treatment, plant 2, inner leaf sample								21	Colony 71 - Plot 603, Bl 1951 treatment, plant 2, inner leaf sample								21	Colony 91 - Plot 703, Bl 1951 treatment, plant 3, inner leaf sample								21	Colony 111 - Plot 801, Negative control, plant 3, root sample
								22	Colony 32 - Plot 401, Negative control, plant 3, outer leaf sample								22	Colony 52 - Plot 503, Bl 1951 treatment, plant 2, inner leaf sample								22	Colony 72 - Plot 603, Bl 1951 treatment, plant 2, inner leaf sample								22	Colony 92 - Plot 703, Bl 1951 treatment, plant 3, inner leaf sample								22	Colony 112 - Plot 801, Negative control, plant 3, root sample
								23	Colony 33 - Plot 401, Negative control, plant 3, outer leaf sample								23	Colony 53 - Plot 503, Bl 1951 treatment, plant 2, outer leaf sample								23	Colony 73 - Plot 603, Bl 1951 treatment, plant 3, inner leaf sample								23	Colony 93 - Plot 703, Bl 1951 treatment, plant 3, root sample								23	Colony 113 - Plot 801, Negative control, plant 3, root sample
									is detection of Brevibacillus laterosporus 1951 (cry27 and cry35-like gene detection). Total gel 2 = 2.									is detection of Brevibacillus laterosporus 1951 (cry27 and cry35-like gene detection). Total gel 3 = 5.									is detection of Brevibacillus laterosporus 1951 (cry27 and cry35-like gene detection). Total gel 4 = 5.									is detection of Brevibacillus laterosporus 1951 (cry27 and cry35-like gene detection). Total gel 5 = 1.									is detection of the cry27-like gene. Total gel 6 = 1.
																		is detection of the cry27-like gene. Total gel 3 = 2.																											is detection of the cry35-like gene. Total gel 6 = 1.
																		is detection of the cry35-like gene. Toal gel 3 = 2.
	Gene(s)	Total detected (gels 1 to 7)	Percentage detected	Number of Inner leaves	Number of roots	Number of outer leaves	Percentage inner leaves	Percentage outer leaves	Percentage roots
	cry27-like & cry35-like gene detection	17	12.8788	3	1	13	17.6471	5.88235	76.4706
	cry27-like gene detection	3	2.27273	-	-	-	-	-	-
	cry35-like gene detection.	4	3.0303	-	-	-	-	-	-
	Negative	108	81.8182	-	-	-	-	-	-
	Total	132	100	-	-	-	-	-	-
