# Supplementary material for: Endophytic ability of the insecticidal bacterium Brevibacillus laterosporus in Brassica
Source: PLoS One. 2019 May 22;14(5):e0216341. doi: 10.1371/journal.pone.0216341 (PMC6530831; doi:10.1371/journal.pone.0216341)
Supplement: S6 Data — (FASTA) [file pone.0216341.s016.fasta]

>Br._aydinogluensis_BTM9_-_gb|KX583600.1|
GACTGAGCGAGC-TGTATGGAGCTTGCTCCAGACAGGTTAGCGGCGGACGGGTGAGTAACACGTAGGCAACCTGCCCGCAAGACCGGGATAACGTAGGGAAACTTACGCTAATACCGGATAGGGCACTCTCTCGCATGAGAGGGTGCGGAAAGGTGGCGCAA-GCTACCACTTGCGGATGGGCCTGCGGCGCATTAGCTAGTTGGTGGGGTAACGGCCTACCAAGGCGACGATGCGTAGCCGACCTGAGAGGGTGACCGGCCACACTGGGACTGAGACACGGCCCAGACTCCTACGGGAGGCAGCAGTAGGGAATTTTCCACAATGGGCGAAAGCCTGATGGAGCAACGCCGCGTGAACGATGAAGGTCTTCGGATTGTAAAGTTCTGTTGTCAGGGACGAACAAGTACC-GTTCGAACAG--GGCGGTACCTTGACGGTACCTGACGAGAA-AGCCCCGGCTAACTAC-GTGCCAGCAGCCGCGGTAATACGTAGGGGGCAAGCGTTGTCCGGAAT-TATTGGGCGTAAAGCGCGCGCAGGCGGTCGGGTAAGTCTGATGTTAAAGCCCGGGGCTCAACCCCGGTTCG-CATTGGAAACTGCTCGACTTGAGTGCAGAAGAGGAAAGCGGAATTCCACGTGTAGCGGTGAAATGCGTAGAGATGTGGAGGAACACCAGTGGCGAAGGCGGCTTTCTGGTCTGT-AACTGACGCTGAGGCGCGAAAGCGT-GGGGAGCAAACAGGATTAGATACCCTGGTAGTCCACGCCGTACACGATGAGTGCTAGGTGTTGGGGGTTTCAACACCCTCAGTGCCGCAGCTAACGCAATAAGCACTCCGCCTGGGGAGTACGCTCGCAAGAGTGAAACTCAAAGGAATTGACGGGGGCCCGCACAAGCGGTGGAGCATGTGGTTTAATTCGAAGCAACGCGAAGAACCTTACCAGGTCTTGACATCCCGCT-GACCCCCCTAAAAATAGGGC--TTCCCTTCGGGG--CAACGGTGACAGGTGGTGCATGGTTGTCCTCAGCTCCTGTCGTGAGATGTTGGGGTTAATTCCCCCCACCAAGCGCAACCCTTATCGTTAGTTGCCAGCATTCAATTGGGGCACCCTAAAAAGACTGCCGTCCAACAAACCGAAGAAAGGGGGGAAGAAGTC-AAATCATCCAGGCCCCTTAGGACCGGGGGAACAC-CGGGCTACAATGGGTTGTTAAAACGGGACGCAAGCCCGCGAGGGTAAGCCAATCTCTTAAAACCAGTCTCAGTTGGATTGAGAGGGTGCAACCCCTCCGCACTATAGTCGCAACCCCCAAAAATCCGGAAATTAAAGCCCCGGGGAAAAAAGTTTCTCGGGCCCTGGTA---ACTGCCCGTCACACCACGAGAGTTTGCAACACCTCGAAGTTCG
>Br._massiliensis_phR_-_gb|NR_118322.1|
-GUCGAGCGAAGGACUUCGGUCC--------------UUAGCGGCGGACGGGUGAGUAACACGUAGGCAACCUGCCCGUCAGACYGGGAUAACAUAGGGAAACUUAUGCUAAUACCAGAUAGGUUUCUSGACUGCAUGGUAGGARAAGGAAAGAYGGCGCAA-GCUGUCACUUGGGGAUGGGCCUGCGGCGCAUUAGCUGGUUGGCGGGGUAACGGCCCACCAAGGCGACGAUGCGUAGCCGACCUGAGAGGGUGACCGGCCACACUGGGACUGAGACACGGCCCAGACUCCUACGGGAGGCAGCAGUAGGGAAUUUUCCACAAUGGACGAAAGUCUGAUGGAGCAACGCCGCGUGAACGAUGAAGGCCUUCGGGUUGUAAAGUUCUGUUGUCAGGGACGAACAAGUACCUGUUCGAACAG--GGCGGUACCUUGACGGUACCUGACGAGAA-AGCCACGGCUAACUAC-GUGCCAGCAGCCGCGGUAAUACGUAGGUGGCAAGCGUUGUCCGGAAU-UAUUGGGCGUAAAGCGCGCGCAGGCGGCUAUGUAAGUCUGAUGUUAAAGCCCGGGGCUCAACUCCGGUUCG-CAUUGGAAACUGCGUAGCUUGAGUGCAGAAGAGGAAAGCGGUAUUCCACGUGUAGCGGUGAAAUGCGUAGAGAUGUGGAGGAACACCAGUGGCGAAGGCGGCUUUCUGGUCUGU-AACUGACGCUGAGGCGCGAAAGCGU-GGGGAGCAAACAGGAUUAGAUACCCUGGUAGUCCACGCCGUAAACGAUGAGUGCUAGGUGUUGGGGGUUUCGAUACCCUCAGUGCCGCAGCUAACGCAAUAAGCACUCCGCCUGGGGAGUACGCUCGCAAGAGUGAAACUCAAAGGAAUUGACGGGGGCCCGCACAAGCGGUGGAGCAUGUGGUUUAAUUCGAAGCAACGCGAAGAACCUUACCAGGUCUUGACAUCCCGCU-GACCGUCCUGGAGACAGGGC--UUCCCUUCGGGG--CAGCGGUGACAGGUGGUGCAUGGUUGUCGUCAGCUCGUGUCGUGAGAUGUU-GGGUUAAGUCCCGCAACGA-GCGCAACCCUUAUCUUUAGUUGCCAGCAUUCGGUU-GGGCACUCUAGAGAGACUGCCGUCGACAAGACGGAGGAAGGCGGGGAUGACGUC-AAAUCAU-CAUGCCCCUUAUGACCUGGGCUACACACGUGCUACAAU-GGCUGGUACAACGGGACGCGAGCCCGCGAGGGUUAGCCAAUCUCUGAAAACCAGUCUCAGUUCGGAUUGCAGGCUGCAACUCGCCUGCAUGA-AGUCGGAAUCGCUAGUAAU-CGCGGAUCAGCAUGCCGCGGUGAAUACGUUCCCGGGCCUU-GUACACACCGCCCGUCACACCACGAGAGUUUGCAACACC-CGAAG-UCG
>Br._fluminis_14-85-B5_-_gb|KT025244.1|
-GTCGAGCGAAGGACTTCGGTCC--------------TTAGCGGCGGACGGGTGAGTAACACGTAGGCAACCTGCCTGTAAGACTGGGATAACATAGGGAAACTTATGCTAATACCGGATAGGGTTTTGAACCGCATGGTTCGAAACGGAAAGGTGGCGCAA-GCTACTACTTACAGATGGGCCTGCGGCGCATTAGCTAGTTGGTGGGGTAACGGCCTACCAAGGCGACGATGCGTAGCCGACCTGAGAGGGTGACCGGCCACACTGGGACTGAGACACGGCCCAGACTCCTACGGGAGGCAGCAGTAGGGAATTTTCCACAATGGACGAAAGTCTGATGGAGCAACGCCGCGTGAACGATGAAGGCTCTCGGGTCGTAAAGTTCTGTTGTCAGGGAAGAACAAGTGCC-GTTCGAATAG--GTCGGCACCTTGACGGTACCTGATTAGAA-AGCCACGGCTAACTAC-GTGCCAGCAGCCGCGGTAATACGTAGGTGGCAAGCGTTGTCCGGAAT-TATTGGGCGTAAAGCGCGCGCAGGTGGTTATGTAAGTCTGATGTTAAAGCCCGGGGCTCAACCTCGGTCCG-CATTGGAAACTGTGTAACTTGAGTGCAGAAGAGGAAAGTGGTATTCCACGTGTAGCGGTGAAATGCGTAGAGATGTGGAGGAACACCAGTGGCGAAGGCGACTTTCTGGTCTGT-AACTGACACTGAGGCGCGAAAGCGT-GGGGAGCAAACAGGATTAGATACCCTGGTAGTCCACGCCGTAAACGATGAGTGCTAGGTGTTGGGGGTTTCAATACCCTCAGTGCCGCAGCTAACGCAATAAGCACTCCGCCTGGGGAGTACGCTCGCAAGAGTGAAACTCAAAGGAATTGACGGGGGCCCGCACAAGCGGTGGAGCATGTGGTTTAATTCGAAGCAACGCGAAGAACCTTACCAGGTCTTGACATCCCGCT-GATCCCTCTGGAGACAGAGG--TTCCCTTCGGGG--CAGCGGTGACAGGTGGTGCATGGTTGTCGTCAGCTCGTGTCGTGAGATGTT-GGGTTAAGTCCCGCAACGA-GCGCAACCCTTATCTTTAGTTGCCAGCATTCAGTT-GGGCACTCTAGAGAGACTGCCGTCGACAAGACGGAGGAAGGCGGGGATGACGTC-AAATCAT-CATGCCCCTTATGACCTGGGCTACACACGTGCTACAAT-GGCTGGTACAACGGGATGCTAGCTCGCGAGAGTATGCCAATCTCTTAAAACCAGTCTCAGTTCGGATTGCAGGCTGCAACTCGCCTGCATGA-AGTCGGAATCGCTAGTAAT-CGCGGATCAGCATGCCGCGGTGAATACGTTCCCGGGCCTT-GTACACACCGCCCGTCACACCACGGGAGTTTGCAACACC-CGAAG-TCG
>Br._laterosporus_NRRL_B-4189_-_gb|KT363757.1|
-GTCGAGCGAGGGTCTTCGGACC--------------CTAGCGGCGGACGGGTGAGTAACACGTAGGCAACCTGCCTGTAAGACTGGGATAACATAGGGAAACTTATGCTAATACCGGATAGGGTTTTGCTTCGCATGAAGCGAAACGGAAAGATGGCGCAA-GCTATCACTTGCAGATGGGCCTGCGGCGCATTAGCTAGTTGGTGAGGTAAAGGCTCACCAAGGCGACGATGCGTAGCCGACCTGAGAGGGTGACCGGCCACACTGGGACTGAGACACGGCCCAGACTCCTACGGGAGGCAGCAGTAGGGAATTTTCCACAATGGACGAAAGTCTGATGGAGCAACGCCGCGTGAACGATGAAGGCTTTCGGGTCGTAAAGTTCTGTTGTTAGGGAAGAAACAGTGCC-ATTTAAATAA--GATGGCGCCTTGACGGTACCTAACGAGAA-AGCCACGGCTAACTAC-GTGCCAGCAGCCGCGGTAATACGTAGGTGGCAAGCGTTGTCCGGAAT-TATTGGGCGTAAAGCGCGCGCAGGTGGCTATGTAAGTCTGATGTTAAAGCCCGAGGCTCAACCTCGGTTCG-CATTGGAAACTGCGTAGCTTGAGTGCAGGAGAGGAAAGTGGTATTCCACGTGTAGCGGTGAAATGCGTAGAGATGTGGAGGAACACCAGTGGCGAAGGCGACTTTCTGGCCTGT-AACTGACACTGAGGCGCGAAAGCGT-GGGGAGCAAACAGGATTAGATACCCTGGTAGTCCACGCCGTAAACGATGAGTGCTAGGTGTTAGGGGTTTCAATACCCTTAGTGCCGCAGCTAACGCAATAAGCACTCCGCCTGGGGAGTACGCTCGCAAGAGTGAAACTCAAAGGAATTGACGGGGGCCCGCACAAGCGGTGGAGCATGTGGTTTAATTCGAAGCAACGCGAAGAACCTTACCAGGTCTTGACATCCCACT-GACCGCTCTAGAGATAGAGC--TTCCCTTCGGGG--CAGTGGTGACAGGTGGTGCATGGTTGTCGTCAGCTCGTGTCGTGAGATGTT-GGGTTAAGTCCCGCAACGA-GCGCAACCCTTATCTTTAGTTGCCAGCATTCAGTT-GGGCACTCTAGAGAGACTGCCGTCGACAAGACGGAGGAAGGCGGGGATGACGTC-AAATCAT-CATGCCCCTTATGACCTGGGCTACACACGTGCTACAAT-GGTTGGTACAACGGGATGCTACTTCGCGAGAAGATGCTAATCTCTTAAAACCAATCTCAGTTCGGATTGTAGGCTGCAACTCGCCTACATGA-AGTCGGAATCGCTAGTAAT-CGCGGATCAGCATGCCGCGGTGAATACGTTCCCGGGCCTT-GTACACACCGCCCGTCACACCACGGGAGTTTGCAACACC-CGAAG-TCG
>Br._laterosporus_Lakshmi1210_-_gb|HQ412764.1|
-GTCGAGCGAGGGTTTTCGGACC--------------CTAGCGGCGGACGGGTGAGTAACACGTAGGCAACCTGCCTGTAAGACTGGGATAACATAGGGAAACTTATGCTAATACCGGATAGAGTTTTGCTTCGCATGAAGCGAAACGGAAAGATGGCGCAA-GCTATCACTTGCAGATGGGCCTGCGGCGCATTAGCTAGTTGGTGAGGTAAAGGCTCACCAAGGCGACGATGCGTAGCCGACCTGAGAGGGTGACCGGCCACACTGGGACTGAGACACGGCCCAGACTCCTACGGGAGGCAGCAGTAGGGAATTTTCCACAATGGACGAAAGTCTGATGGAGCAACGCCGCGTGAACGATGAAGGCTTTCGGGTCGTAAAGTTCTGTTGTTAGGGAAGAAACAGTGCC-ATTTAAATAA--GATGGCACCTTGACGGTACCTAACGAGAA-AGCCACGGCTAACTAC-GTGCCAGCAGCCGCGGTAATACGTAGGTGGCAAGCGTTGTCCGGAAT-TATTGGGCGTAAAGCGCGCGCAGGTGGCTATGTAAGTCTGATGTTAAAGCCCGGGGCTCAACCTCGGTTCG-CATTGGAAACTGCGTAGCTTGAGTGCAGGAGAGGAAAGTGGTATTCCACGTGTAGCGGTGAAATGCGTAGAGATGTGGAGGAACACCAGTGGCGAAGGCGACTTTCTGGCCTGT-AACTGACACTGAGGCGCGAAAGCGT-GGGGAGCAAACAGGATTAGATACCCTGGTAGTCCACGCCGTAAACGATGAGTGCTAGGTGTTAGGGGTTTCAATACCCTTAGTGCCGCAGCTAACGCAATAAGCACTCCGCCTGGGGAGTACGCTCGCAAGAGTGAAACTCAAAGGAATTGACGGGGGCCCGCACAAGCGGTGGAGCATGTGGTTTAATTCGAAGCAACGCGAAGAACCTTACCAGGTCTTGACATCCCACT-GACCGCTCTAGAGATAGAGC--TTCCCTTCGGGG--CAGTGGTGACAGGTGGTGCATGGTTGTCGTCAGCTCGTGTCGTGAGATGTT-GGGTTAAGTCCCGCAACGA-GCGCAACCCTTATCTTTAGTTGCCAGCATTCAGTT-GGGCACTCTAGAGAGACTGCCGTCGACAAGACGGAGGAAGGCGGGGATGACGTC-AAATCAT-CATGCCCCTTATGACCTGGGCTACACACGTGCTACAAT-GGTTGGTACAACGGGATGCTACTTCGCGAGAAGATGCTAATCTCTTAAAACCAATCTCAGTTCGGATTGTAGGCTGCAACTCGCCTACATGA-AGTCGGAATCGCTAGTAAT-CGCGGATCAGCATGCCGCGGTGAATACGTTCCCGGGCCTT-GTACACACCGCCCGTCACACCACGGGAGTTTGCAACACC-CGAAG-TCG
>Br._laterosporus_JP44SK41_-_gb|JX155758.1|
-GTCGAGCGAGGGTCTTCGGACC--------------CTAGCGGCGGACGGGTGAGTAACACGTAGGCAACCTGCCTGTAAGACTGGGATAACATAGGGAAACTTATGCTAATACCGGATAGAGTTTTGCTTCGCATGAAGCGAAACGGAAAGATGGCGCAA-GCTATCACTTGCAGATGGGCCTGCGGCGCATTAGCTAGTTGGTGAGGTAAAGGCTCACCAAGGCGACGATGCGTAGCCGACCTGAGAGGGTGACCGGCCACACTGGGACTGAGACACGGCCCAGACTCCTACGGGAGGCAGCAGTAGGGAATTTTCCACAATGGACGAAAGTCTGATGGAGCAACGCCGCGTGAACGATGAAGGCTTTCGGGTCGTAAAGTTCTGTTGTTAGGGAAGAAACAGTGCC-ATTTAAATAA--GGTGGCACCTTGACGGTACCTAACGAGAA-AGCCACGGCTAACTAC-GTGCCAGCAGCCGCGGTAATACGTAGGTGGCAAGCGTTGTCCGGAAT-TATTGGGCGTAAAGCGCGCGCAGGTGGCTATGTAAGTCTGATGTTAAAGCCCGGGGCTCAACCTCGGTTCG-CATTGGAAACTGCGTAGCTTGAGTGCAGGAGAGGAAAGTGGTATTCCACGTGTAGCGGTGAAATGCGTAGAGATGTGGAGGAACACCAGTGGCGAAGGCGACTTTCTGGCCTGT-AACTGACACTGAGGCGCGAAAGCGT-GGGGAGCAAACAGGATTAGATACCCTGGTAGTCCACGCCGTAAACGATGAGTGCTAGGTGTTAGGGGTTTCAATACCCTTAGTGCCGCAGCTAACGCAATAAGCACTCCGCCTGGGGAGTACGCTCGCAAGAGTGAAACTCAAAGGAATTGACGGGGGCCCGCACAAGCGGTGGAGCATGTGGTTTAATTCGAAGCAACGCGAAGAACCTTACCAGGTCTTGACATCCCACT-GACCGCTCTAGAGATAGAGC--TTCCCTTCGGGG--CAGTGGTGACAGGTGGTGCATGGTTGTCGTCAGCTCGTGTCGTGAGATGTT-GGGTTAAGTCCCGCAACGA-GCGCAACCCTTATCTTTAGTTGCCAGCATTCAGTT-GGGCACTCTAGAGAGACTGCCGTCGACAAGACGGAGGAAGGCGGGGATGACGTC-AAATCAT-CATGCCCCTTATGACCTGGGCTACACACGTGCTACAAT-GGTTGGTACAACGGGATGCTACTTCGCGAGAAGATGCTAATCTCTTAAAACCAATCTCAGTTCGGATTGTAGGCTGCAACTCGCCTACATGA-AGTCGGAATCGCTAGTAAT-CGCGGATCAGCATGCCGCGGTGAATACGTTCCCGGGCCTT-GTACACACCGCCCGTCACACCACGGGAGTTTGCAACACC-CGAAG-TCG
>Br._laterosporus_DY23_-_gb|KT265874.1|
-GTCGAGCGAGGGTTTTCGGACC--------------CTAGCGGCGGACGGGTGAGTAACACGTAGGCAACCTGCCTGTAAGACTGGGATAACATAGGGAAACTTATGCTAATACCGGATAGAGTTTTGCTTCGCATGAAGCGAAACGGAAAGATGGCGCAA-GCTATCACTTGCAGATGGGCCTGCGGCGCATTAGCTAGTTGGTGAGGTAAAGGCTCACCAAGGCGACGATGCGTAGCCGACCTGAGAGGGTGACCGGCCACACTGGGACTGAGACACGGCCCAGACTCCTACGGGAGGCAGCAGTAGGGAATTTTCCACAATGGACGAAAGTCTGATGGAGCAACGCCGCGTGAACGATGAAGGCTTTCGGGTCGTAAAGTTCTGTTGTTAGGGAAGAAACAGTGCT-ATTTAAATAA--GGTGGCACCTTGACGGTACCTAACGAGAA-AGCCACGGCTAACTAC-GTGCCAGCAGCCGCGGTAATACGTAGGTGGCAAGCGTTGTCCGGAAT-TATTGGGCGTAAAGCGCGCGCAGGTGGCTATGTAAGTCTGATGTTAAAGCCCGGGGCTCAACCTCGGTTCG-CATTGGAAACTGCGTAGCTTGAGTGCAGGAGAGGAAAGTGGTATTCCACGTGTAGCGGTGAAATGCGTAGAGATGTGGAGGAACACCAGTGGCGAAGGCGACTTTCTGGCCTGT-AACTGACACTGAGGCGCGAAAGCGT-GGGGAGCAAACAGGATTAGATACCCTGGTAGTCCACGCCGTAAACGATGAGTGCTAGGTGTTAGGGGTTTCAATACCCTTAGTGCCGCAGCTAACGCAATAAGCACTCCGCCTGGGGAGTACGCTCGCAAGAGTGAAACTCAAAGGAATTGACGGGGGCCCGCACAAGCGGTGGAGCATGTGGTTTAATTCGAAGCAACGCGAAGAACCTTACCAGGTCTTGACATCCCACT-GACCGCTCTAGAGATAGAGC--TTCCCTTCGGGG--CAGTGGTGACAGGTGGTGCATGGTTGTCGTCAGCTCGTGTCGTGAGATGTT-GGGTTAAGTCCCGCAACGA-GCGCAACCCTTATCTTTAGTTGCCAGCATTCAGTT-GGGCACTCTAGAGAGACTGCCGTCGACAAGACGGAGGAAGGCGGGGATGACGTC-AAATCAT-CATGCCCCTTATGACCTGGGCTACACACGTGCTACAAT-GGTTGGTACAACGGGATGCTACTTCGCGAGAAGATGCTAATCTCTTAAAACCAATCTCAGTTCGGATTGTAGGCTGCAACTCGCCTACATGA-AGTCGGAATCGCTAGTAAT-CGCGGATCAGCATGCCGCGGTGAATACGTTCCCGGGCCTT-GTACACACCGCCCGTCACACCACGGGAGTTTGCAACACC-CGAAG-TCG
>Br._laterosporus_1821+_
-GTCGAGCGAGGGTCTTCGGACC--------------CTAGCGGCGGACGGGTGAGTAACACGTAGGCAACCTGCCTGTAAGACTGGGATAACATAGGGAAACTTATGCTAATACCGGATAGGGTTTTGCTTCTCCTGAAGCGAAACGGAAAGATGGCGCAA-GCTATCACTTACAGATGGGCCTGCGGCGCATTAGCTAGTTGGTGAGGTAATGGCTCACCAAGGCGACGATGCGTAGCCGACCTGAGAGGGTGACCGGCCACACTGGGACTGAGACACGGCCCAGACTCCTACGGGAGGCAGCAGTAGGGAATTTTCCACAATGGACGAAAGTCTGATGGAGCAACGCCGCGTGAACGATGAAGGCTTTCGGGTCGTAAAGTTCTGTTGTTAGGGAAGAAACAGTGCC-ATTTAAATAA--GGTGGCACCTTGACGGTACCTAACGAGAA-AGCCACGGCTAACTAC-GTGCCAGCAGCCGCGGTAATACGTAGGTGGCAAGCGTTGTCCGGAATNTATTGGGCGTAAAGCGCGCGCAGGTGGCTATGTAAGTCTGATGTTAAAGCCCGAGGCTCAACCTCGGTTCG-CATTGGAAACTGTGTAGCTTGAGTGCAGGAGAGGAAAGTGGTATTCCACGTGTAGCGGTGAAATGCGTAGAGATGTGGAGGAACACCAGTGGCGAAGGCGACTTTCTGGCCTGTNAACTGACACTGAGGCGCGAAAGCGTGGGGGAGCAAACAGGATTAGATACCCTGGTAGTCCACGCCGTAAACGATGAGTGCTAGGTGTTAGGGGTTTCAATACCCTTAGTGCCGCAGCTAACGCAATAAGCACTCCGCCTGGGGAGTACGCTCGCAAGAGTGAAACTCAAAGGAATTGACGGGGGCCCGCACAAGCGGTGGAGCATGTGGTTTAATTCGAAGCAACGCGAAGAACCTTACCAGGTCTTGACATCCCACTNGACCGCTCTAGAGATAGAGC--TTCCCTTCGGGG--CAGTGGTGACAGGTGGTGCATGGTTGTCGTCAGCTCGTGTCGTGAGATGTT-GGGTTAAGTCCCGCAACGA-GCGCAACCCTTATCTTTAGTTGCCAGCATTCAGTT-GGGCACTCTAGAGAGACTGCCGTCGACAAGACGGAGGAAGGCGGGGATGACGTC-AAATCAT-CATGCCCCTTATGACCTGGGCTACACACGTGCTACAAT-GGTTGGTACAACGGGATGCTACTTCGCGAGAAGATGCTAATCTCTTAAAACCAATCTCAGTTCGGATTGTAGGCTGCAACTCGCCTACATGA-AGTCGGAATCGCTAGTAAT-CGCGGATCAGCATGCCGCGGTGAATACGTTCCCGGGCCTT-GTACACACCGCCCGTCACACCACGGGAGTTTGCAACACC-CGAAG-TCG
>Negative_control_1_(7_DAI)_
-GTCGAGCGAGGGTCTTCGGACC--------------CTAGCGGCGGACGGGTGAGTAACACGTAGGCAACCTGCCTGTAAGACTGGGATAACATAGGGAAACTTATGCTAATACCGGATAGGGTTTTGCTTCTCCTGAAGCGAAACGGAAAGATGGCGCAA-GCTATCACTTACAGATGGGCCTGCGGCGCATTAGCTAGTTGGTGAGGTAATGGCTCACCAAGGCGACGATGCGTAGCCGACCTGAGAGGGTGACCGGCCACACTGGGACTGAGACACGGCCCAGACTCCTACGGGAGGCAGCAGTAGGGAATTTTCCACAATGGACGAAAGTCTGATGGAGCAACGCCGCGTGAACGATGAAGGCTTTCGGGTCGTAAAGTTCTGTTGTTAGGGAAGAAACAGTGCC-ATTTAAATAA--GGTGGCACCTTGACGGTACCTAACGAGAA-AGCCACGGCTAACTAC-GTGCCAGCAGCCGCGGTAATACGTAGGTGGCAAGCGTTGTCCGGAAT-TATTGGGCGTAAAGCGCGCGCAGGTGGCTATGTAAGTCTGATGTTAAAGCCCGAGGCTCAACCTCGGTTCG-CATTGGAAACTGTGTAGCTTGAGTGCAGGAGAGGAAAGTGGTATTCCACGTGTAGCGGTGAAATGCGTAGAGATGTGGAGGAACACCAGTGGCGAAGGCGACTTTCTGGCCTGT-AACTGACACTGAGGCGCGAAAGCGT-GGGGAGCAAACAGGATTAGATACCCTGGTAGTCCACGCCGTAAACGATGAGTGCTAGGTGTTAGGGGTTTCAATACCCTTAGTGCCGCAGCTAACGCAATAAGCACTCCGCCTGGGGAGTACGCTCGCAAGAGTGAAACTCAAAGGAATTGACGGGGGCCCGCACAAGCGGTGGAGCATGTGGTTTAATTCGAAGCAACGCGAAGAACCTTACCAGGTCTTGACATCCCACT-GACCGCTCTAGAGATAGAGC--TTCCCTTCGGGG--CAGTGGTGACAGGTGGTGCATGGTTGTCGTCAGCTCGTGTCGTGAGATGTT-GGGTTAAGTCCCGCAACGA-GCGCAACCCTTATCTTTAGTTGCCAGCATTCAGTT-GGGCACTCTAGAGAGACTGCCGTCGACAAGACGGAGGAAGGCGGGGATGACGTC-AAATCAT-CATGCCCCTTATGACCTGGGCTACACACGTGCTACAAT-GGTTGGTACAACGGGATGCTACTTCGCGAGAAGATGCTAATCTCTTAAAACCAATCTCAGTTCGGATTGTAGGCTGCAACTCGCCTACATGA-AGTCGGAATCGCTAGTAAT-CGCGGATCAGCATGCCGCGGTGAATACGTTCCCGGGCCTT-GTACACACCGCCCGTCACACCACGGGAGTTTGCAACACC-CGAAG-TCG
>Br._laterosporus_1951+_
-GTCGAGCGAGGGTCTTCGGACC--------------CTAGCGGCGGACGGGTGAGTAACACGTAGGCAACCTGCCTGTAAGACTGGGATAACATAGGGAAACTTATGCTAATACCGGATAGGGTTTTGCTTCTCCTGAAGCGAAACGGAAAGATGGCGCAA-GCTATCACTTACAGATGGGCCTGCGGCGCATTAGCTAGTTGGTGAGGTAATGGCTCACCAAGGCGACGATGCGTAGCCGACCTGAGAGGGTGACCGGCCACACTGGGACTGAGACACGGCCCAGACTCCTACGGGAGGCAGCAGTAGGGAATTTTCCACAATGGACGAAAGTCTGATGGAGCAACGCCGCGTGAACGATGAAGGCTTTCGGGTCGTAAAGTTCTGTTGTTAGGGAAGAAACAGTGCC-ATTTAAATAA--GRTGGCACCTTGACGGTACCTAACGAGAA-AGCCACGGCTAACTAC-GTGCCAGCAGCCGCGGTAATACGTAGGTGGCAAGCGTTGTCCGGAAT-TATTGGGCGTAAAGCGCGCGCAGGTGGCTATGTAAGTCTGATGTTAAAGCCCGAGGCTCAACCTCGGTTCG-CATTGGAAACTGTGTAGCTTGAGTGCAGGAGAGGAAAGTGGTATTCCACGTGTAGCGGTGAAATGCGTAGAGATGTGGAGGAACACCAGTGGCGAAGGCGACTTTCTGGCCTGT-AACTGACACTGAGGCGCGAAAGCGT-GGGGAGCAAACAGGATTAGATACCCTGGTAGTCCACGCCGTAAACGATGAGTGCTAGGTGTTAGGGGTTTCAATACCCTTAGTGCCGCAGCTAACGCAATAAGCACTCCGCCTGGGGAGTACGCTCGCAAGAGTGAAACTCAAAGGAATTGACGGGGGCCCGCACAAGCGGTGGAGCATGTGGTTTAATTCGAAGCAACGCGAAGAACCTTACCAGGTCTTGACATCCCACT-GACCGCTCTAGAGATAGAGC--TTCCCTTCGGGG--CAGTGGTGACAGGTGGTGCATGGTTGTCGTCAGCTCGTGTCGTGAGATGTT-GGGTTAAGTCCCGCAACGANGCGCAACCCTTATCTTTAGTTGCCAGCATTCAGTT-GGGCACTCTAGAGAGACTGCCGTCGACAAGACGGAGGAAGGCGGGGATGACGTCNAAATCAT-CATGCCCCTTATGACCTGGGCTACACACGTGCTACAAT-GGTTGGTACAACGGGATGCTACTTCGCGAGAAGATGCTAATCTCTTAAAACCAATCTCAGTTCGGATTGTAGGCTGCAACTCGCCTACATGA-AGTCGGAATCGCTAGTAAT-CGCGGATCAGCATGCCGCGGTGAATACGTTCCCGGGCCTT-GTACACACCGCCCGTCACACCACGGGAGTTTGCAACACC-CGAAG-TCG
>Negative_control_2_(7_DAI)_
-GTCGAGCGAGGGTCTTCGGACC--------------CTAGCGGCGGACGGGTGAGTAACACGTAGGCAACCTGCCTGTAAGACTGGGATAACATAGGGAAACTTATGCTAATACCGGATAGGGTTTTGCTTCTCCTGAAGCGAAACGGAAAGATGGCGCAA-GCTATCACTTACAGATGGGCCTGCGGCGCATTAGCTAGTTGGTGAGGTAATGGCTCACCAAGGCGACGATGCGTAGCCGACCTGAGAGGGTGACCGGCCACACTGGGACTGAGACACGGCCCAGACTCCTACGGGAGGCAGCAGTAGGGAATTTTCCACAATGGACGAAAGTCTGATGGAGCAACGCCGCGTGAACGATGAAGGCTTTCGGGTCGTAAAGTTCTGTTGTTAGGGAAGAAACAGTGCC-ATTTAAATAA--GATGGCACCTTGACGGTACCTAACGAGAANAGCCACGGCTAACTAC-GTGCCAGCAGCCGCGGTAATACGTAGGTGGCAAGCGTTGTCCGGAATTTATTGGGCGTAAAGCGCGCGCAGGTGGCTATGTAAGTCTGATGTTAAAGCCCGAGGCTCAACCTCGGTTCG-CATTGGAAACTGTGTAGCTTGAGTGCAGGAGAGGAAAGTGGTATTCCACGTGTAGCGGTGAAATGCGTAGAGATGTGGAGGAACACCAGTGGCGAAGGCGACTTTCTGGCCTGT-AACTGACACTGAGGCGCGAAAGCGT-GGGGAGCAAACAGGATTAGATACCCTGGTAGTCCACGCCGTAAACGATGAGTGCTAGGTGTTAGGGGTTTCAATACCCTTAGTGCCGCAGCTAACGCAATAAGCACTCCGCCTGGGGAGTACGCTCGCAAGAGTGAAACTCAAAGGAATTGACGGGGGCCCGCACAAGCGGTGGAGCATGTGGTTTAATTCGAAGCAACGCGAAGAACCTTACCAGGTCTTGACATCCCACT-GACCGCTCTAGAGATAGAGC--TTCCCTTCGGGG--CAGTGGTGACAGGTGGTGCATGGTTGTCGTCAGCTCGTGTCGTGAGATGTT-GGGTTAAGTCCCGCAACGA-GCGCAACCCTTATCTTTAGTTGCCAGCATTCAGTT-GGGCACTCTAGAGAGACTGCCGTCGACAAGACGGAGGAAGGCGGGGATGACGTC-AAATCAT-CATGCCCCTTATGACCTGGGCTACACACGTGCTACAAT-GGTTGGTACAACGGGATGCTACTTCGCGAGAAGATGCTAATCTCTTAAAACCAATCTCAGTTCGGATTGTAGGCTGCAACTCGCCTACATGA-AGTCGGAATCGCTAGTAAT-CGCGGATCAGCATGCCGCGGTGAATACGTTCCCGGGCCTT-GTACACACCGCCCGTCACACCACGGGAGTTTGCAACACC-CGAAG-TCG
>Br._laterosporus_Y28_-_gb|KF730748.1|
-GTCGAGCGAGGGTCTTCGGACC--------------CTAGCGGCGGACGGGTGAGTAACACGTAGGCAACCTGCCTGTAAGACTGGGATAACATAGGGAAACTTATGCTAATACCGGATAGGGTTTTGCTTCGCCTGAAGCGAAACGGAAAGATGGCGCAA-GCTATCACTTACAGATGGGCCTGCGGCGCATTAGCTAGTTGGTGAGGTAANGGCTCACCAAGGCGACGATGCGTAGCCGACCTGAGAGGGTGACCGGCCACACTGGGACTGAGACACGGCCCAGACTCCTACGGGAGGCAGCAGTAGGGAATTTTCCACAATGGACGAAAGTCTGATGGAGCAACGCCGCGTGAACGATGAAGGCTTTCGGGTCGTAAAGTTCTGTTGTTAGGGAAGAAACAGTGCT-ATTTAAATAA--GGTAGCACCTTGACGGTACCTAACGAGAA-AGCCACGGCTAACTAC-GTGCCAGCAGCCGCGGTAATACGTAGGTGGCAAGCGTTGTCCGGAAT-TATTGGGCGTAAAGCGCGCGCAGGTGGCTATGTAAGTCTGATGTTAAAGCCCGAGGCTCAACCTCGGTTCG-CATTGGAAACTGTGTAGCTTGAGTGCAGGAGAGGAAAGTGGTATTCCACGTGTAGCGGTGAAATGCGTAGAGATGTGGAGGAACACCAGTGGCGAAGGCGACTTTCTGGCCTGT-AACTGACACTGAGGCGCGAAAGCGT-GGGGAGCAAACAGGATTAGATACCCTGGTAGTCCACGCCGTAAACGATGAGTGCTAGGTGTTAGGGGTTTCAATACCCTTAGTGCCGCAGCTAACGCAATAAGCACTCCGCCTGGGGAGTACGCTCGCAAGAGTGAAACTCAAAGGAATTGACGGGGGCCCGCACAAGCGGTGGAGCATGTGGTTTAATTCGAAGCAACGCGAAGAACCTTACCAGGTCTTGACATCCCACT-GACCGCTCTAGAGATAGAGC--TTCCCTTCGGGG--CAGTGGTGACAGGTGGTGCATGGTTGTCGTCAGCTCGTGTCGTGAGATGTT-GGGTTAAGTCCCGCAACGA-GCGCAACCCTTATCTTTAGTTGCCAGCATTCAGTT-GGGCACTCTAGAGAGACTGCCGTCGACAAGACGGAGGAAGGCGGGGATGACGTC-AAATCAT-CATGCCCCTTATGACCTGGGCTACACACGTGCTACAAT-GGTTGGTACAACGGGATGCTACTTCGCGAGAAGATGCTAATCTCTTAAAACCAATCTCAGTTCGGATTGTAGGCTGCAACTCGCCTACATGA-AGTCGGAATCGCTAGTAAT-CGCGGATCAGCATGCCGCGGTGAATACGTTCCCGGGCCTT-GTACACACCGCCCGTCACACCACGGGAGTTTGCAACACC-CGAAG-TCG
>Br._laterosporus_BLA17_-_gb|KJ476903.1|
-GTCGAGCGAGGGTCTTCGGACC--------------CTAGCGGCGGACGGGTGAGTAACACGTAGGCAACCTGCCTGTGAGACTGGGATAACATAGGGAAACTTATGCTAATACCGGATAGGGTTTTGCTTCGCCTGAAGCGAAACGGAAAGATGGCGCAA-GCTATCACTTACAGATGGGCCTGCGGCGCATTAGCTAGTTGGTGAGGTAACGGCTCACCAAGGCGACGATGCGTAGCCGACCTGAGAGGGTGACCGGCCACACTGGGACTGAGACACGGCCCAGACTCCTACGGGAGGCAGCAGTAGGGAATTTTCCACAATGGACGAAAGTCTGATGGAGCAACGCCGCGTGAACGATGAAGGCTTTCGGGTCGTAAAGTTCTGTTGTTAGGGAAGAAACAGTGCT-ATTTAAATAA--GGTAGCACCTTGACGGTACCTAACGAGAA-AGCCACGGCTAACTAC-GTGCCAGCAGCCGCGGTAATACGTAGGTGGCAAGCGTTGTCCGGAAT-TATTGGGCGTAAAGCGCGCGCAGGTGGCTATGTAAGTCTGATGTTAAAGCCCGAGGCTCAACCTCGGTTCG-CATTGGAAACTGTGTAGCTTGAGTGCAGGAGAGGAAAGTGGTATTCCACGTGTAGCGGTGAAATGCGTAGAGATGTGGAGGAACACCAGTGGCGAAGGCGACTTTCTGGCCTGT-AACTGACACTGAGGCGCGAAAGCGT-GGGGAGCAAACAGGATTAGATACCCTGGTAGTCCACGCCGTAAACGATGAGTGCTAGGTGTTAGGGGTTTCAATACCCTTAGTGCCGCAGCTAACGCAATAAGCACTCCGCCTGGGGAGTACGCTCGCAAGAGTGAAACTCAAAGGAATTGACGGGGGCCCGCACAAGCGGTGGAGCATGTGGTTTAATTCGAAGCAACGCGAAGAACCTTACCAGGTCTTGACATCCCACT-GACCGCTCTAGAGATAGAGC--TTCCCTTCGGGG--CAGTGGTGACAGGTGGTGCATGGTTGTCGTCAGCTCGTGTCGTGAGATGTT-GGGTTAAGTCCCGCAACGA-GCGCAACCCTTATCTTTAGTTGCCAGCATTCAGTT-GGGCACTCTAGAGAGACTGCCGTCGACAAGACGGAGGAAGGCGGGGATGACGTC-AAATCAT-CATGCCCCTTATGACCTGGGCTACACACGTGCTACAAT-GGTTGGTACAACGGGATGCTACTTCGCGAGAAGATGCTAATCTCTTAAAACCAATCTCAGTTCGGATTGTAGGCTGCAACTCGCCTACATGA-AGTCGGAATCGCTAGTAAT-CGCGGATCAGCATGCCGCGGTGAATACGTTCCCGGGCCTT-GTACACACCGCCCGTCACACCACGGGAGTTTGCAACACC-CGAAG-TCG
>Br._laterosporus_OSY-|1_-_gb|KR919625.1|
-GTCGAGCGAGGGTCTTCGGACC--------------CTAGCGGCGGACGGGTGAGTAACACGTAGGCAACCTGCCTGTAAGACTGGGATAACATAGGGAAACTTATGCTAATACCGGATAGGGTTTTGCTTCGCCTGAAGCGAAACGGAAAGATGGCGCAA-GCTATCACTTACAGATGGGCCTGCGGCGCATTAGCTAGTTGGTGAGGTAACGGCTCACCAAGGCGACGATGCGTAGCCGACCTGAGAGGGTGACCGGCCACACTGGGACTGAGACACGGCCCAGACTCCTACGGGAGGCAGCAGTAGGGAATTTTCCACAATGGACGAAAGTCTGATGGAGCAACGCCGCGTGAACGATGAAGGCTTTCGGGTCGTAAAGTTCTGTTGTTAGGGAAGAAACAGTGCT-ATTTAAATAA--GGTAGCACCTTGACGGTACCTAACGAGAA-AGCCACGGCTAACTAC-GTGCCAGCAGCCGCGGTAATACGTAGGTGGCAAGCGTTGTCCGGAAT-TATTGGGCGTAAAGCGCGCGCAGGTGGCTATGTAAGTCTGATGTTAAAGCCCGAGGCTCAACCTCGGTTCG-CATTGGAAACTGTGTAGCTTGAGTGCAGGAAAGGAAAGTGGTATTCCACGTGTAGCGGTGAAATGCGTAGAGATGTGGAGGAACACCAGTGGCGAAGGCGACTTTCTGGCCTGT-AACTGACACTGAGGCGCGAAAGCGT-GGGGAGCAAACAGGATTAGATACCCTGGTAGTCCACGCCGTAAACGATGAGTGCTAGGTGTTAG-GGTTTCAATACCCTTAGTGCCGCAGCTAACGCAATAAGCACTCCGCCTGGGGAGTACGCTCGCAAGAGTGAAACTCAAAGGAATTGAC-GGGGCCCGCACAAGCGGTGGAACATGT-GTTTAATTCGAAGC-ACGCGAAGAACCTTACCAGGTCTTGACATCCCACT-GACCGCTCTAGAGATAGAGC--TTCCCTTCGGGG--CAGTGGTGACAGGTGGTGCATGGTTGTCGTCAGCTCGTGTCGTGAGATGTT-GGGTTAAGTCCCGCAACGA-GCGCAACCCTTATCTTTAGTTGCCAGCATTCAGTT-GGGCACTCTAGAGAGACTGCCGTCGACAAGACGGAGGAAGGCGGGGATGACGTC-AAATCAT-CATGCCCCTTATGACCTGGGCTACACACGTGCTACAAT-GGTTGGTACAACGGGATGCTACTTCGCGAGAAGATGCTAATCTCTTAAAACCAATCTCAGTTCGGATTGTAGGCTGCAACTCGCCTACATGA-AGTCGGAATCGCTAGTAAT-CGCGGATCAGCATGCCGCGGTGAATACGTTCCCGGGCCTT-GTACACACCGCCCGTCACACCACGGGAGTTTGCAACACC-CGAAG-TCG
>Br._thermoruber__-_gb|AY196006.1|
-GTCGAGCGGACCTGTATGGAGCTTGCTCCAGACAGGTTAGCGGCGGACGGGTGAGTAACACGTAGGCAACCTGCCCGCAAGACCGGGATAACGTAGGGAAACTTACGCTAATACCGGATAGGGCACTCTCTCGCATGAGAGGGTGCGGAAAGGTGGCGCAA-GCTACCACTTGCGGATGGGCCTGCGGCGCATTAGCTAGTTGGTGGGGTAACGGCCTACCAAGGCGACGATGCGTAGCCGACCTGAGAGGGTGACCGGCCACACTGGGACTGAGACACGGCCCAGACTCCTACGGGAGGCAGCAGTAGGGAATTTTCCACAATGGGCGAAAGCCTGATGGAGCAACGCCGCGTGAACGATGAAGGTCTTCGGATTGTAAAGTTCTGTTGTCAGGGACGAATAAGTACC-GTTCGAACAG--GGCGGTACCTTGACGGTACCTGACGAGAA-AGCCCCGGCTAACTAC-GTGCCAGCAGCCGCGGTAATACGTAGGGGGCAAGCGTTGTCCGGAAT-TATTGGGCGTAAAGCGCGCGCAGGCGGTCGGGTAAGTCTGATGTTAAAGCCCGGGGCTCAACCCCGGTTCG-CATTGGAAACTGCTCGACTTGAGTGCAGAAGAGGAAAGCGGAATTCCACGTGTAGCGGTGAAATGCGTAGAGATGTGGAGGAACACCAGTGGCGAAGGCGGCTTTCTGGTCTGT-AACTGACGCTGAGGCGCGAAAGCGT-GGGGAGCAAACAGGATTAGATACCCTGGTAGTCCACGCCGTAAACGATGAGTGCTAGGTGTTGGGGGTTTCAACACCCTCAGTGCCGCAGCTAACGCAATAAGCACTCCGCCTGGGGAGTACGCTCGCAAGAGTGAAACTCAAAGGAATTGACGGGGGCCCGCACAAGCGGTGGAGCATGTGGTTTAATTCGAAGCAACGCGAAGAACCTTACCAGGTCTTGACATCCCGCT-GACCGCCCTAGAGATAGGGC--TTCCCTTCGGGG--CAGCGGTGACAGGTGGTGCATGGTTGTCGTCAGCTCGTGTCGTGAGATGTT-GGGTTAAGTCCCGCAACGA-GCGCAACCCTTATCTTTAGTTGCCAGCATTCAGTT-GGGCACTCTAGAGAGACTGCCGTCGACAAGACGGAGGAAGGCGGGGATGACGTC-AAATCAT-CATGCCCCTTATGACCTGGGCTACACACGTGCTACAAT-GGCTGGTACAACGGGACGCAAGCCCGCGAGGGTAAGCCAATCTCTTAAAACCAGTCTCAGTTCGGATTGCAGGCTGCAACTCGCCTGCATGA-AGTCGGAATCGCTAGTAAT-CGCGGATCAGCATGCCGCGGTGAATACGTTCCCGGGCCTT-GTACACACCGCCCGTCACACCACGAGAGTTTGCAACACC-CGAAG-TCG
>Br._ginsengisoli_Gsoil_3088_-_gb|NR_041376.1|
-GUCGAGCGAGGGUCUUCGGACC--------------CUAGCGGCGGACGGGUGAGUAACACGUAGGCAACCUGCCUGUAAGACUGGGAUAACAUAGGGAAACUUAUGCUAAUACCGGAUAGGGUGUCNCCUCGCAUGAGGAGAUACGGAAAGAUGGCGCAA-GCUAUCACUUACAGAUGGGCCUGCGGCGCAUUAGCUAGUUGGUGGGGUAACGGCCUACCAAGGCGACGAUGCGUAGCCGACCUGAGAGGGUGACCGGCCACACUGGGACUGAGACACGGCCCAGACUCCUACGGGAGGCAGCAGUAGGGAAUUUUCCACAAUGGACGAAAGUCUGAUGGAGCAACGCCGCGUGAACGAUGAAGGUCUUCGGAUUGUAAAGUUCUGUUGUUAGGGACGAAACAGUGCC-GUUCGAAUAG--GGCGGCACCUUGACGGUACCUAAUUAGAA-AGCCACGGCUAACUAC-GUGCCAGCAGCCGCGGUAAUACGUAGGUGGCAAGCGUUGUCCGGAUU-UAUUGGGCGUAAAGCGCGCGCAGGCGGCUAUGUAAGUCUGAUGUUAAAGCCCGAGGCUCAACCUCGGUUCG-CAUUGGAAACUGUGUAGCUUGAGUGCAGAAGAGGAAAGCGGUAUUCCACGUGUAGCGGUGAAAUGCGUAGAGAUGUGGAGGAACACCAGUGGCGAAGGCGGCUUUCUGGUCUGU-AACUGACGCUGAGGCGCGAAAGCGU-GGGGAGCAAACAGGAUUAGAUACCCUGGUAGUCCACGCUGUAAACGAUGAGUGCUAGGUGUUGGGGGGU--ACCACCCUCAGUGCCGCAGCUAACGCAAUAAGCACUCCGCCUGGGGAGUACGCUCGCAAGAGUGAAACUCAAAGGAAUUGACGGGGGCCCGCACAAGCGGUGGAGCAUGUGGUUUAAUUCGAAGCAACGCGAAGAACCUUACCAGGUCUUGACAUCCCGCU-GAYCGUCCUAGAGAUAGGGC--UUCCCUUCGGGG--CAGCGGUGACAGGUGGUGCAUGGUUGUCGUCAGCUCGUGUCGUGAGAUGUU-GGGUUAAGUCCCGCAACGA-GCGCAACCCUUAUCUUUAGUUGCCAGCAUUCAGUU-GGGCACUCUAGAGAGACUGCCGUCGACAAGACGGAGGAAGGCGGGGAUGACGUC-AAAUCAU-CAUGCCCCUUAUGACCUGGGCUACACACGUGCUACAAU-GGCUGGUACAACGGGAUGCUAGCUCGCGAGAGUACGCCAAUCUCUUAAAACCAGUCUCAGUUCGGAUUGUAGGCUGCAACUCGCCUACAUGA-AGUCGGAAUCGCUAGUAAU-CGCGGAUCAGCAUGCCGCGGUGAAUACGUUCCCGGGCCUU-GUACACACCGCCCGUCACACCACGGGAGUUUGCAACACC-CGAAG-UCG
>Br._fulvus_K2814_-_gb|NR_125456.1|
-GUCGAGCGAGGGUCUUCGGACC--------------CUAGCGGCGGACGGGUGAGUAACACGUAGGCAACCUGCCCGUAAGACCGGGAUAACAUAGGGAAACUUAUGCUAAUACCGGAUAGUGUAUUUCUCCGCAUGGAGAAGUACGGAAAGGUGGCGCAA-GCUACUACUUACGGAUGGGCCUGCGGCGCAUUAGCUAGUUGGUGGGGUAAUGGCCUACCAAGGCAACGAUGCGUAGCCGACCUGAGAGGGUGACCGGCCACACUGGGACUGAGACACGGCCCAGACUCCUACGGGAGGCAGCAGUAGGGAAUUUUCCACAAUGGGCGAAAGCCUGAUGGAGCAACGCCGCGUGAACGAUGAAGGUCUUCGGAUUGUAAAGUUCUGUUGUUAGGGACGAACAAGUAUC-GUUCGAAUAG--GGCGGUACCUUGACGGUACCUGACGAGAA-AGCCACGGCUAACUAC-GUGCCAGCAGCCGCGGUAAUACGUAGGUGGCAAGCGUUGUCCGGAAU-UAUUGGGCGUAAAGCGCGCGCAGGCGGUUCGGUAAGUCUGGUGUUAAAGCCCGGGGCUCAACCCCGGUACG-CAUUGGAAACUGUCGGACUUGAGUGCAGAAGAGGAAAGCGGAAUUCCACGUGUAGCGGUGAAAUGCGUAGAGAUGUGGAGGAACACCAGUGGCGAAGGCGGCUUUCUGGUCUGU-AACUGACGCUGAGGCGCGAAAGCGU-GGGGAGCAAACAGGAUUAGAUACCCUGGUAGUCCACGCCGUAAACGAUGAGUGCUAGGUGUUGGGGGUUUCAAUACCCUCAGUGCCGCAGCUAACGCAAUAAGCACUCCGCCUGGGGAGUACGCUCGCAAGAGUGAAACUCAAAGGAAUUGACGGGGGCCCGCACAAGCGGUGGAGCAUGUGGUUUAAUUCGAAGCAACGCGAAGAACCUUACCAGGUCUUGACAUCCCACU-GACCGUCCUAGAGAUAGGGC--UUCCCUUCGGGG--CAGUGGUGACAGGUGGUGCAUGGUUGUCGUCAGCUCGUGUCGUGAGAUGUU-GGGUUAAGUCCCGCAACGA-GCGCAACCCUUAUCUUUAGUUGCCAGCAUUCAGUU-GGGCACUCUAGAGAGACUGCCGUCGACAAGACGGAGGAAGGCGGGGAUGACGUC-AAAUCAU-CAUGCCCCUUAUGACCUGGGCUACACACGUGCUACAAU-GGCUGGUACAACGGGAUGCUAACUCGCGAGAGUACGCCAAUCUCUUAAAACCAGUCUCAGUUCGGAUUGCAGGCUGCAACUCGCCUGCAUGA-AGUCGGAAUCGCUAGUAAU-CGCGGAUCAGCAUGCCGCGGUGAAUACGUUCCCGGGCCUU-GUACACACCGCCCGUCACACCACGGGAGUUUGCAACACC-CGAAG-UCG
>Br._levickii_LMG_22481_-_gb|NR_114928.1|
-GUCGAGCGAGKSYYUUCGGWSS--------------CUAGCGGCGGACGGGUGAGUAACACGUAGGCAACCUGCCCGUAAGACCGGGAUAACAUAGGGAAACUUAUGCUAAUACCGGAUAGAGUCUUCUCYCGCAUGGGAGGAGACGGAAAGGUGGCGCAA-GCUACCACUUACGGAUGGGCCUGCGGCGCAUUAGCUAGUUGGUGGGGUAACGGCCUACCAAGGCGACGAUGCGUAGCCGACCUGAGAGGGUGACCGGCCACACUGGGACUGAGACACGGCCCAGACUCCUACGGGAGGCAGCAGUAGGGAAUUUUCCACAAUGGACGAAAGUCUGAUGGAGCAACGCCGCGUGAACGAUGAAGGUCUUCGGAUUGUAAAGUUCUGUUGUCAGGGACGAACAAGUACC-GUUCGAAUAG--GGCGGUACCUUGACGGUACCUGACGAGAA-AGCCACGGCUAACUACGGUGCCAGCAGCCGCGGUAAUACGUAGGUGGCAAGCGUUGUCCGGAAU-UAUUGGGCGUAAAGCGCGCGCAGGCGGUCGGGUAAGUCUGAUGUUAAAGCCCGGGGCUCAACCCCGGUUCG-CAUUGGAAACUGCCUGACUUGAGUGCAGGAGAGGAAAGCGGUAUUCCACGUGUAGCGGUGAAAUGCGUAGAGAUGUGGAGGAACACCAGUGGCGAAGGCGGCUUUCUGGCCUGU-AACUGACGCUGAGGCGCGAAAGCGU-GGGGAGCAAACAGGAUUAGAUACCCUGGUAGUCCACGCCGUAAACGAUGAGUGCUAGGUGUUGGGGGUUUCAAUACCCUCAGUGCCGCAGCUAACGCAAUAAGCACUCCGCCUGGGGAGUACGCUCGCAAGAGUGAAACUCAAAGGAAUUGACGGGGGCCCGCACAAGCGGUGGAGCAUGUGGUUUAAUUCGAAGCAACGCGAAGAACCUUACCAGGUCUUGACAUCCCGCU-GACCGUCUGAGAGAUCAGGC--UUCCCUUCGGGG--CAGCGGUGACAGGUGGUGCAUGGUUGUCGUCAGCUCGUGUCGUGAGAUGUU-GGGUUAAGUCCCGCAACGA-GCGCAACCCUUAUCUUUAGUUGCCAGCAUUCAGUU-GGGCACUCUAGAGAGACUGCCGUCGACAAGACGGAGGAAGGCGGGGAUGACGUC-AAAUCAU-CAUGCCCCUUAUGACCUGGGCUACACACGUGCUACAAU-GGCUGGUACAACGAGAUGCUAGCUCGCGAGAGUACGCCAAUCUCUUAAAACCAGUCUCAGUUCGGAUUGUAGGCUGCAACUCGCCUACAUGA-AGUCGGAAUCGCUAGUAAU-CGCGGAUCAGCAUGCCGCGGUGAAUACGUUCCCGGGCCUU-GUACACACCGCCCGUCACACCACGAGAGUUUGCAACACC-CGAAG-UCG
>Br._borstelensis_-_gb|KF991607.1|
-GTCGAGCGAGTCCCTTCGGGGG--------------CTAGCGGCGGACGGGTGAGTAACACGTAGGCAACCTGCCCGTAAGCTCGGGATAACATGGGGAAACTCATGCTAATACCGGATAGGGTCTTCTCTCGCATGAGAGGAGACGGAAAGGTGGCGCAA-GCTACCACTTACGGATGGGCCTGCGGCGCATTAGCTAGTTGGTGGGGTAACGGCCTACCAAGGCGACGA-GCGTAGCCGACCTGAGAGGGTGACCGGCCACACTGGGACTGAGACACGGCCCAGACTCCTACGGGAGGCAGCAGTAGGGAATTTTCCACAATGGACGAAAGTCTGATGGAGCAACGCCGCGTGAACGATGAAGGTCTTCGGATTGTAAAGTTCTGTTGTCAGAGACGAACAAGTACC-GTTCGAACAG--GGCGGTACCTTGACGGTACCTGACGAGAA-AGCCACGGCTAACTAC-GTGCCAGCAGCCGCGGTAATACGTAGGTGGCAAGCGTTGTCCGGAAT-TATTGGGCGTAAAGCGCGCGCAGGCGGCTATGTAAGTCTGGTGTTAAAGCCCGGGGCTCAACCCCGGTTCG-CATCGGAAACTGTGTAGCTTGAGTGCAGAAGAGGAAAGCGGTATTCCAC-TGTAGCGGTGAAATGCGTAGAGATGTGGAGGAACACCAGTGGCGAAGGCGGCTTTCTGGTCTGT-AACTGACGCTGAGGCGCGAAAGCGT-GGGGAGCAAACAGGATTAGATACCCTGGTAGTCCACGCCGTAAACGATGAGTGCTAGGTGTTGGGGGTTTCAATACCCTCAGTGCCGCAGCTAACGCAATAAGCACTCCGCCTGGGGAGTACGCTCGCAAGAGTGAAACTCAAAGGAATTGACGGGGGCCCGCACAAGCGGTGGAGCATGTGGTTTAATTCGAAGCAACGCGAAGAACCTTACCAGGTCTTGACATCCCGCT-GACCGTCCTAGAGATAGGGC--TTCCCTTCGGGG--CAGCGGTGACAGGTGGTGCATGGTTGTCGTCAGCTCGTGTCGTGAGATGTT-GGGTTAAGTCCCGCAACGA-GCGCAACCCTTATCTTTAGTTGCCAGCATTCAGTT-GGGCACTCTAGAGAGACTGCCGTCGACAAGACGGAGGAAGGCGGGGATGACGTC-AAATCAT-CATGCCCCTTATGACCTGGGCTACACACGTGCTACAAT-GGCTGGTACAACGGGAAGCTAGCTCGCGAGAGTATGCCAATCTCTTAAAACCAGTCTCAGTTCGGATTGCAGGCTGCAACTCGCCTGCATGA-AGTCGGAATCGCTAGTAAT-CGCGGATCAGCATGCCGCGGTGAATACGTTCCCGGGCCTT-GTACACACCGCCCGTCACACCACGGGAGTTTGCAACACC-CGAAG-TCG
>Br._limnophilus_DSM_6472_-_gb|AB112717.1|
-GTCGAGCGGACTTGTTTGGAGCTTGCTCCAGACAGGTTAGCGGCGGACGGGTGAGTAACACGTAGGCAACCTGCCTCTCAGACCGGGATAACATAGGGAAACTTATGCTAATACCGGATAGGTTTTCGGATCGCATGATCCGAAAAGAAAAGGCGGCTTTTCGCTGTCACTGGGAGATGGGCCTGCGGCGCATTAGCTAGTTGGTGGGGTAACGGCCCACCAAGGCGACGATGCGTAGCCGACCTGAGAGGGTGACCGGCCACACTGGGACTGAGACACGGCCCAGACTCCTACGGGAGGCAGCAGTAGGGAATTTTCCACAATGGACGAAAGTCTGATGGAGCAACGCCGCGTGAACGATGAAGGTCTTCGGATTGTAAAGTTCTGTTGTCAGGGACGAACAAGTACC-GTTTGAACAA--GGCGGTACCTTGACGGTACCTGACGAGAA-AGCCACGGCTAACTAC-GTGCCAGCAGCCGCGGTAATACGTAGGTGGCAAGCGTTGTCCGGAAT-TATTGGGCGTAAAGCGCGCGCAGGCGGCTATGTAAGTCTGGTGTTAAAGCCCGGGGCTCAACCCCGGTACG-CATCGGAAACTGTGTAGCTTGAGTGCAGAAGAGGAAAGCGGTATTCCACGTGTAGCGGTGAAATGCGTAGAGATGTGGAGGAACACCAGTGGCGAAGGCGGCTTTCTGGTCTGT-AACTGACGCTGAGGCGCGAAAGCGT-GGGGAGCAAACAGGATTAGATACCCTGGTAGTCCACGCCGTAAACGATGAGTGCTAGGTGTTGGGGGTTTCAATACCCTCAGTGCCGCAGCTAACGCAATAAGCACTCCGCCTGGGGAGTACGCTCGCAAGAGTGAAACTCAAAGGAATTGACGGGGGCCCGCACAAGCGGTGGAGCATGTGGTTTAATTCGAAGCAACGCGAAGAACCTTACCAGGTCTTGACATCCCGCT-GACCGCTCTGGAGACAGAGC--TTCCCTTCGGGG--CAGCGGTGACAGGTGGTGCATGGTTGTCGTCAGCTCGTGTCGTGAGATGTT-GGGTTAAGTCCCGCAACGA-GCGCAACCCTTATCTTTAGTTGCCAGCATTCAGTT-GGGCACTCTAGAGAGACTGCCGTCGACAAGACGGAGGAAGGCGGGGATGACGTC-AAATCAT-CATGCCCCTTATGACCTGGGCTACACACGTGCTACAAT-GGTTGGTACAACGGGACGCTACCTCGCGAGAGGATGCCAATCTCTGAAAACCAATCTCAGTTCGGATTGTAGGCTGCAACTCGCCTACATGA-AGTCGGAATCGCTAGTAAT-CGCGGATCAGCATGCCGCGGTGAATACGTTCCCGGGCCTT-GTACACACCGCCCGTCACACCACGGGAGTTTGCAACACC-CGAAG-TCG
>Br._brevis_US575_-_gb|KF152965.1|
-GTCGAGCGAGGGTCTTCGGACC--------------CTAGCGGCGGACGGGTGAGTAACACGTAGGCAACCTGCCTCTCAGACTGGGATAACATAGGGAAACTTATGCTAATACCGGATAGGTTTTTGGATCGCATGATCCGAAAAGAAAAGGCGGGTGCG-GCTGTCACTGGGAGATGGGCCTGCGGCGCATTAGCTAGTTGGTGGGGTAACGGCCTACCAAGGCGACGATGCGTAGCCGACCTGAGAGGGTGACCGGCCACACTGGGACTGAGACACGGCCCAGACTCCTACGGGAGGCAGCAGTAGGGAATTTTCCACAATGGACGAAAGTCTGATGGAGCAACGCCGCGTGAACGATGAAGGTCTTCGGATTGTACCGTTCTGTTGTTAGGGACGAATAAGTACC-GTTCGAATAG--GGCGGTACCTTGACGGTACCTGACGAGAA-AGCCACGGCTAACTAC-GTGCCAGCAGCCGCGGTAATACGTAGGTGGCAAGCGTTGTCCGGATT-TATTGGGCGTAAAGCGCGCGCAGGCGGCTATGTAAGTCTGGTGTGAAGGCCCGGAGCTCAACTCCGGTTCG-CATCGGAAACTGTGTAGCTTGAGTGCAGAAGAGGAAAGCGGTATTCCACGTGTAGCGGTGAAATGCGTAGAGATGTGGAGGAACACCAGTGGCGAAGGCGGCTTTCTGGTCTGT-AACTGACGCTGAGGCGCGAAAGCGT-GGGGAGCAAACAGGATTAGATACCCTGGTAGTCCACGCCGTAAACGATGAGTGCTAGGTGTTGGGGGTTTCAATACCCTCAGTGCCGCAGCTAACGCAATAAGCACTCCGCCTGGGGAGTACGCTCGCAAGAGTGAAACTCAAAGGAATTGACGGGGGCCCGCACAAGCGGTCGAGCATGTGGTTTAATTCGAAGCAACGCGAAGAACCTTACCAGGTCTTGACATCCCGCT-GACCGCTCTGGAGACAGAGC--TTCCCTTCGGGG--CAGCGGTGACAGGTGGTGCATGGTTGTGGTCAGCTCGTGTCGTGAGATGTT-GGGTTAAGTCCCGCAACGA-GCGCAACCCTTATCTTTAGTTGCCAGCATTCAGTT-GGGCACTCTAGAGAGACTGCCGTCGACAAGACGGAGGAAGGCGGGGATGACGTC-AAATCAT-CATGCCCCTTATGACCTGGGCTACACACGTGCTACAAT-GGTTGGTACAACGGGATGCTACCTCGCGAGNGGACGCCAATCTCTTAAAACCAATCTCAGTTCGGATTGTAGGCTGCAACTCGCCTACATGA-AGTCGGAATCGGTAGTAAT-CGCGGATCAGCATGCCGCGGTGAATACGTTCCCGGGCCTT-GTACACACCGCCCGTCACACCACGGGAGTTTGCAACACC-CGAAG-TCG
>Br._reuszeri_DSM_9887_-_gb|NR_040982.1|
-GUCGAGCGAGUCUCUUCGGAGG--------------CUAGCGGCGGACGGGUGAGUAACACGUAGGCAACCUGCCUCUCAGACUGGGAUAACAUAGGGAAACUUAUGCUAAUACCGGAUAGGUUUUUGGACCGCAUGGUCCGAAAAGAAAAGAUGGCUUCG-GCUAUCACUGGGAGAUGGGCCUGCGGCGCAUUAGCUAGUUGGUGGGGUAACGGCCUACCAAGGCGACGAUGCGUAGCCGACCUGAGAGGGUGACCGGCCACACUGGGACUGAGACACGGCCCAGACUCCUACGGGAGGCAGCAGUAGGGAAUUUUCCACAAUGGACGAAAGUCUGAUGGAGCAACGCCGCGUGAACGAUGAAGGUCUUCGGAUUGUAAAGUUCUGUUGUUAGGGACGAAUAAGUACC-GUUCGAAUAG--GGCGGUACCUUGACGGUACCUGACGAGAA-AGCCACGGCUAACUAC-GUGCCAGCAGCCGCGGUAAUACGUAGGUGGCAAGCGUUGUCCGGAUU-UAUUGGGCGUAAAGCGCGCGCAGGCGGCUAUGUAAGUCUGGUGUUAAAGCCCGGAGCUCAACUCCGGUUCG-CAUCGGAAACUGUGUAGCUUGAGUGCAGAAGAGGAAAGCGGUAUUCCACGUGUAGCGGUGAAAUGCGUAGAGAUGUGGAGGAACACCAGUGGCGAAGGCGGCUUUCUGGUCUGU-AACUGACGCUGAGGCGCGAAAGCGU-GGGGAGCAAACAGGAUUAGAUACCCUGGUAGUCCACGCCGUAAACGAUGAGUGCUAGGUGUUGGGGGUUUCAAUACCCUCAGUGCCGCAGCUAACGCAAUAAGCACUCCGCCUGGGGAGUACGCUCGCAAGAGUGAAACUCAAAGGAAUUGACGGGGGCCCGCACAAGCGGUGGAGCAUGUGGUUUAAUUCGAAGCAACGCGAAGAACCUUACCAGGUCUUGACAUCCCGCU-GACCGCUCUGGAGACAGAGC--UUCCNUUCGGGG--CAGCGGUGACAGGUGGUGCAUGGUUGUCGUCAGCUCGUGUCGUGAGAUGUU-GGGUUAAGUCCCGCAACGA-GCGCAACCCUUAUCUUUAGUUGCCAGCAUUCAGUU-GGGCACUCUAGAGAGACUGCCGUCGACAAGACGGAGGAAGGCGGGGAUGACGUC-AAAUCAU-CAUGCCCCUUAUGACCUGGGCUACACACGUGCUACAAU-GGUUGGUACAACGGGACGCUAGCCCGCGAGGGUAUGCCAAUCUCUUAAAACCAAUCUCAGUUCGGAUUGUAGGCUGCAACUCGCCUACAUGA-AGUCGGAAUCGCUAGUAAU-CGCGGAUCAGCAUGCCGCGGUGAAUACGUUCCCGGGCCUU-GUACACACCGCCCGUCACACCACGGGAGUUUGCAACACC-CGAAG-UCG
>Br._nitrificans_DA2_-_gb|NR_112926.1|
-GUCGAGCGAGUCUCUUCGGAGG--------------CUAGCGGCGGACGGGUGAGUAACACGUAGGCAACCUGCCUCUCAGACUGGGAUAACAUAGGGAAACUUAUGCUAAUACCGGAUAGGUUUUUGGAUCGCAUGAUCCGAAAAGAAAAGGCGGCUUUAAGCUGUCACUGGGAGAUGGGCCUGCGGCGCAUUAGCUAGUUGGUGGGGUAAUGGCCUACCAAGGCGACGAUGCGUAGCCGACCUGAGAGGGUGACCGGCCACACUGGGACUGAGACACGGCCCAGACUCCUACGGGAGGCAGCAGUAGGGAAUUUUCCACAAUGGACGAAAGUCUGAUGGAGCAACGCCGCGUGAACGAUGAAGGUCUUCGGAUUGUAAAGUUCUGUUGUUAGGGACGAACAAGUACC-GUUCGAAUAG--GGCGGUACCUUGACGGUACCUGACGAGAA-AGCCACGGCUAACUAC-GUGCCAGCAGCCGCGGUAAUACGUAGGUGGCAAGCGUUGUCCGGAUU-UAUUGGGCGUAAAGCGCGCGCAGGCGGCUAUGUAAGUCUGGUGUUAAAGCCCGGAGCUCAACUCCGGUUCG-CAUCGGAAACUGUGUAGCUUGAGUGCAGAAGAGGAAAGCGGUAUUCCACGUGUAGCGGUGAAAUGCGUAGAGAUGUGGAGGAACACCAGUGGCGAAGGCGGCUUUCUGGUCUGU-AACUGACGCUGAGGCGCGAAAGCGU-GGGGAGCAAACAGGAUUAGAUACCCUGGUAGUCCACGCCGUAAACGAUGAGUGCUAGGUGUUGGGGGUUUCAAUACCCUCAGUGCCGCAGCUAACGCAAUAAGCACUCCGCCUGGGGAGUACGCUCGCAAGAGUGAAACUCAAAGGAAUUGACGGGGGCCCGCACAAGCGGUGGAGCAUGUGGUUUAAUUCGAAGCAACGCGAAGAACCUUACCAGGUCUUGACAUCCCGCU-GACCGCUCUGGAGACAGAGC--UUCCCUUCGGGG--CAGCGGUGACAGGUGGUGCAUGGUUGUCGUCAGCUCGUGUCGUGAGAUGUU-GGGUUAAGUCCCGCAACGA-GCGCAACCCUUAUUUCUAGUUGCCAGCAUUCAGUU-GGGCACUCUAGAGAGACUGCCGUCGACAAGACGGAGGAAGGCGGGGAUGACGUC-AAAUCAU-CAUGCCCCUUAUGACCUGGGCUACACACGUGCUACAAU-GGUUGGUACAACGGGAUGCUACCUCGCGAGAGGACGCCAAUCUCUUAAAACCAAUCUCAGUUCGGAUUGUAGGCUGCAACUCGCCUACAUGA-AGUCGGAAUCGCUAGUAAU-CGCGGAUCAGCAUGCCGCGGUGAAUACGUUCCCGGGCCUU-GUACACACCGCCCGUCACACCACGGGAGUUUGCAACACC-CGAAG-UCG
>Br._agri_NCHU1002_-_gb|AY319301.1|
-GTCGAGCGAGTCCCTTCGGAGG--------------CTAGCGGCGGACGGGTGAGTAACACGTAGGCAACCTGCCTCTCAGACTGGGATAACATAGGGAAACTTATGCTAATACCGGATAGGTTTTTGGATCGCATGATCTGAAAAGAAAAGATGGCTTTTCGCTATCACTGGGAGATGGGCCTGCGGCGCATTAGCTAGTTGGTGGGGTAACGGCCTACCAAGGCGACGATGCGTAGCCGACCTGAGAGGGTGACCGGCCACACTGGGACTGAGACACGGCCCAGACTCCTACGGGAGGCAGCAGTAGGGAATTTTCCACAATGGACGAAAGTCTGATGGAGCAACGCCGCGTGAACGATGAAGGTCTTCGGATTGTAAAGTTCTGTTGTCAGGGACGAACACGTACC-GTTCGAATAG--GGCGGTACCTTGACGGTACCTGACGAGAA-AGCCACGGCTAACTAC-GTGCCAGCAGCCGCGGTAATACGTAGGTGGCAAGCGTTGTCCGGATT-TATTGGGCGTAAAGCGCGCGCAGGCGGCTATGTAAGTCTGGTGTTAAAGCCCGGGGCTCAACCCCGGTTCG-CATCGGAAACTGTGTAGCTTGAGTGCAGAAGAGGAAAGCGGTATTCCACGTGTAGCGGTGAAATGCGTAGAGATGTGGAGGAACACCAGTGGCGAAGGCGGCTTTCTGGTCTGT-AACTGACGCTGAGGCGCGAAAGCGT-GGGGAGCAAACAGGATTAGATACCCTGGTAGTCCACGCCGTAAACGATGAGTGCTAGGTGTTGGGGGTTTCAATACCCTCAGTGCCGCAGCTAACGCAATAAGCACTCCGCCTGGGGAGTACGCTCGCAAGAGTGAAACTCAAAGGAATTGACGGGGGCCCGCACAAGCGGTGGAGCATGTGGTTTAATTCGAAGCAACGCGAAGAACCTTACCAGGTCTTGACATCCCGCT-GACCGCTCTGGAGACAGAGC--TTCCCTTCGGGG--CAGCGGTGACAGGTGGTGCATGGTTGTCGTCAGCTCGTGTCGTGAGATGTT-GGGTTAAGTCCCGCAACGA-GCGCAACCCTTATCTTTAGTTGCCAGCATTCAGTT-GGGCACTCTAGAGAGACTGCCGTCGACAAGACGGAGGAAGGCGGGGATGACGTC-AAATCAT-CATGCCCCTTATGACCTGGGCTACACACGTGCTACAAT-GGTTGGTACAACGGGATGCTACCTCGCGAGAGGACGCCAATCTCTTAAAACCAATCTCAGTTCGGATTGTAGGCTGCAACTCGCCTACATGA-AGTCGGAATCGCTAGTAAT-CGCGGATCAGCATGCCGCGGTGAATACGTTCCCGGGCCTT-GTACACACCGCCCGTCACACCACGGGAGTTTGCAACACC-CGAAG-TCG
>Br._formosus_SBZ2_-_gb|HQ236045.1|
-GTCGAGCGAGGGTCTTCGGACC--------------CTAGCGGCGGACGGGTGAGTAACACGTAGGCAACCTGCCTCTCAGACTGGGATAACATAGGGAAACTTATGCTAATACCGGATAGGTTTTTGGATCGCATGATCCGAAAAGAAAAGATGGCTTCG-GCTATCACTGGGAGATGGGCCTGCGGCGCATTAGCTAGTTGGTGGGGTAACGGCCTACCAAGGCGACGATGCGTAGCCGACCTGAGAGGGTGACCGGCCACACTGGGACTGAGACACGGCCCAGACTCCTACGGGAGGCAGCAGTAGGGAATTTTCCACAATGGACGAAAGTCTGATGGAGCAACGCCGCGTGAACGAT-AAGGTCTTCGGATTGTAAAGTTCTGTTGTTAGGGACGAATAAGTACC-GTTCGAATAG--GGCGGTACCTTGACGGTACCTAACGAGAA-AGCCACGGCTAACTAC-GTGCCAGCAGCCGCGGTAATACGTAGGTGGCAAGCGTTGTCCGGATT-TATTGGGCGTAAAGCGCGCGCAGGCGGCTATGTAAGTCTGGTGTTAAAGCCCGGGGCTCAACCTCGGTTCG-CATCGGAAACTGTGTAGCTTGAGTACAGAAGAGGAGAGCGGTATTCCACGTGTAGCGGTGAAATGCGTAGAGATGTGGAGGAACACCAGTGGCGAAGGCGGCTTTCTGGTCTGT-AACTGACGCTGAGGCGCGAAAGCGT-GGGGAGCAAACAGGATTAGATACCCTGGTAGTCCACGCCGTAAACGATGAGTGCTAGGTGTTGGGGGTTTCAATACCCTCAGTGCCGCAGCTAACGCAATAAGCACTCCGCCTGGGGAGTACGCTCGCAAGAGTGAAACTCAAAGGAATTGACGGGGGCCCGCACAAGCGGTGGAGCATGTGGTTTAATTCGAAGCAACGCGAAGAACCTTACCAGGTCTTGACATCCCGCT-GACCGCTCTGGAGACAGAGC--TTCCCTTCGGGG--CAGCGGTGACAGGTGGTGCATGGTTGTCGTCAGCTCGTGTCGTGAGATGTT-GGGTTAAGTCCCGCAACGA-GCGCAACCCTTATCTTTAGTTGCCAGCATTCAGTT-GGGCACTCTAGAGAGACTGCCGTCGACAAGACGGAGGAAGGCGGGGATGACGTC-AAATCAT-CATGCCCCTTATGACCTGGGCTACACACGTGCTACAAT-GGTTGGTACAACGGGATGCTACCTCGCGAGAGGACGCCAATCTCTTAAAACCAATCTCAGTTCGGATTGTAGGCTGCAACTCGCCTACATGA-AGTCGGAATCGCTAGTAAT-CGCGGATCAGCATGCCGCGGTGAATACGTTCCCGGGCCTT-GTACACACCGCCCGTCACACCACGGGAGTTTGCAACACC-CGAAG-TCG
>Br._parabrebis_GF13_-_gb|KY312740.1|
-GTCGAGCGAGGGTTTTCGGACC--------------CTAGCGGCGGACGGGTGAGTAACACGTAGGCAACCTGCCTCTCAGACCGGGATAACATAGGGAAACTTATGCTAATACCGGATAGGTTTTTGGATTGCATGATCCGAAAAGAAAAGATGGCTTCG-GCTATCACTGGGAGATGGGCCTGCGGCGCATTAGCTAGTTGGTGGGGTAACGGCCTACCAAGGCGACGATGCGTAGCCGACCTGAGAGGGTGACCGGCCACACTGGGACTGAGACACGGCCCAGACTCCTACGGGAGGCAGCAGTAGGGAATTTTCCACAATGGACGAAAGTCTGATGGAGCAACGCCGCGTGAACGATGAAGGTCTTCGGATTGTAAAGTTCTGTTGTCAGGGACGAACACGTGCC-GTTCGAATAG--GGCGGTACCTTGACGGTACCTGACGAGAA-AGCCACGGCTAACTAC-GTGCCAGCAGCCGCGGTAATACGTAGGTGGCAAGCGTTGTCCGGATT-TATTGGGCGTAAAGCGCGCGCAGGCGGCTATGTAAGTCTGGTGTTAAAGCCCGGAGCTCAACTCCGGTTCG-CATCGGAAACTGTGTAGCTTGAGTGCAGAAGAGGAAAGCGGTATTCCACGTGTAGCGGTGAAATGCGTAGAGATGTGGAGGAACACCAGTGGCGAAGGCGGCTTTCTGGTCTGT-AACTGACGCTGAGGCGCGAAAGCGT-GGGGAGCAAACAGGATTAGATACCCTGGTAGTCCACGCCGTAAACGATGAGTGCTAGGTGTTGGGGGTTTCAATACCCTCAGTGCCGCAGCTAACGCAATAAGCACTCCGCCTGGGGAGTACGCTCGCAAGAGTGAAACTCAAAGGAATTGACGGGGGCCCGCACAAGCGGTGGAGCATGTGGTTTAATTCGAAGCAACGCGAAGAACCTTACCAGGTCTTGACATCCCGCT-GACCGCTCTGGAGACAGAGC--TTCCCTTCGGGG--CAGCGGTGACAGGTGGTGCATGGTTGTCGTCAGCTCGTGTCGTGAGATGTT-GGGTTAAGTCCCGCAACGA-GCGCAACCCTTATCTTTAGTTGCCAGCATTCAGTT-GGGCACTCTAGAGAGACTGCCGTCGACAAGACGGAGGAAGGCGGGGATGACGTC-AAATCAT-CATGCCCCTTATGACCTGGGCTACACACGTGCTACAAT-GGTTGGTACAACGGGATGCTACCTCGCGAGGGGACGCCAATCTCTGAAAACCAATCTCAGTTCGGATTGTAGGCTGCAACTCGCCTACATGA-AGTCGGAATCGCTAGTAAT-CGCGGATCAGCATGCCGCGGTGAATACGTTCCCGGGCCTT-GTACACACCGCCCGTCACACCACGGGAGTTTGCAACACC-CGAAG-TCG
>Br._centrosporus_DSM_8445_-_gb|NR_112211.1|
-GUCGAGCGAGUCUCUUCGGAGG--------------CUAGCGGCGGACGGGUGAGUAACACGUAGGCAACCUGCCCGUAAGACUGGGAUAACAUAGGGAAACUUAUGCUAAUACCNGAUAGAGUCUNCUNUCGCAUGAGGGAANACGGAAAGGUGGCGCAA-GCUNUCACUUNCGGAUGGGCCUGCGGCGCAUUAGCUAGUUGGUGGGGUAAUGGCCUACCAAGGCGACGAUGCGUAGCCGACCUGAGAGGGUGACCGGCCACACUGGGACUGAGACACGGCCCAGACUCCUNCGGGAGGCAGCAGUAGGGAAUUUUCCACAAUGGACGAAAGUCUGAUGGAGCAACGCCGCGUGAACGAUGAAGGUCUUCGGAUUGUAAAGUUCUGUUGUUAGGGACGAACAAGUACC-GUUCGAAUAG--GGCGGUNCCUUGACGGUACCUGACGAGAA-AGCCACGGCUAACUAC-GUGCCAGCAGCCGCGGUAAUACGUAGGUGGCAAGCGUUGUCCGGAUU-UAUUGGGCGUAAAGCGCGCGCAGGCGGCUAUGUAAGUCUGGUGUUAAAGCCCGGAGCUCAACUCCGGUUCG-CAUCGGAAACUGUGUAGCUUGAGUGCAGAAGAGGAAAGCGGUAUUCCACGUGUAGCGGUGAAAUGCGUAGAGAUGUGGAGGAACACCAGUGGCGAAGGCGGCUUUCUGGUCUGU-AACUGACGCUGAGGCGCGAAAGCGU-GGGGAGCAAACAGGAUUAGAUACCCUGGUAGUCCACGCCGUAAACGAUGAGUGCUAGGUGUUGGGGGUUUCAAUACCCUCAGUGCCGCAGCUAACGCAAUAAGCACUCCGCCUGGGGAGUACGCUCGCAAGAGUGAAACUCAAAGGAAUUGACGGGGGCCCGCACAAGCGGUGGAGCAUGUGGUUUAAUUCGAAGCAACGCGAAGAACCUUACCAGGUCUUGACAUCCCGCU-GACCGCUCUGGAGACAGAGC--UUCCCUUCGGGG--CAGCGGUGACAGGUGGUGCAUGGUUGUCGUCAGCUCGUGUCGUGAGAUGUU-GGGUUAAGUCCCGCAACGA-GCGCAACCCUUAUUUCUAGUUGCCAGCAUUCAGUU-GGGCACUCUAGAGAGACUGCCGUCGACAAGACGGAGGAAGGCGGGGAUGACGUC-AAAUCAU-CAUGCCCCUUAUGACCUGGGCUACACACGUGCUACAAU-GGUUGGUACAACGGGAUGCUACCUCGCGAGAGGACGCCAAUCUCUUAAAACCAAUCUCAGUUCGGAUUGUAGGCUGCAACUCGCCUACAUGA-AGUCGGAAUCGCUAGUAAU-CGCGGAUCAGCAUGCCGCGGUGAAUACGUUCCCGGGCCUU-GUACACACCGCCCGUCACACCACGGGAGUUUGCAACACC-CGAAG-UCG
>Br._panacihumi_DCY35_-_gb|NR_044485.1|
-GUCGAGCGAGGGUCUUCGGACC--------------CUAGCGGCGGACGGGUGAGUAACACGUAGGCAACCUGCCCAUAAGACUGGGAUAACAUAGGGAAACUUAUGCUAAUACCGGAUAGAGUCUUCUCCCGCAUGAGAGGAGACGGAAAGGUGGCGCAA-GCUACCACUUGUGGAUGGGCCUGCGGCGCAUUAGCUAGUUGGUGGGGUAACGGCCCACCAAGGCGACGAUGCGUAGCCGACCUGAGAGGGUGACCGGCCACACUGGGACUGAGACACGGCCCAGACUCCUACGGGAGGCAGCAGUAGGGAAUUUUCCACAAUGGACGAAAGUCUGAUGGAGCAACGCCGCGUGAACGAUGAAGGUCUUCGGAUUGUAAAGUUCUGUUGUCAGGGACGAACAAGUACC-GUUCGAAUAG--GGCGGUACCUUGACGGUACCUGACGAGAA-AGCCACGGCUAACUAC-GUGCCAGCAGCCGCGGUAAUACGUAGGUGGCAAGCGUUGUCCGGAAU-UAUUGGGCGUAAAGCGCGCGCAGGCGGCUAUGUAAGUCUGGUGUUAAAGCCCGGGGCUCAACCCCGGUUCG-CAUCGGAAACUGUGUAGCUUGAGUGCAGAAGAGGAAAGCGGUAUUCCACGUGUAGCGGUGAAAUGCGUAGAGAUGUGGAGGAACACCAGUGGCGAAGGCGGCUUUCUGGUCUGU-AACUGACGCUGAGGCGCGAAAGCGU-GGGGAGCAAACAGGAUUAGAUACCCUGGUAGUCCACGCCGUAAACGAUGAGUGCUAGGUGUUGGGGGUUUCAAUACCCUCAGUGCCGCAGCUAACGCAAUAAGCACUCCGCCUGGGGAGUACGGUCGCAAGACUGAAACUCAAAGGAAUUGACGGGGGCCCGCACAAGCGGUGGAGCAUGUGGUUUAAUUCGAAGCAACGCGAAGAACCUUACCAGGUCUUGACAUCCCGCU-GACCGCUCUGGAGACAGAGC--UUCCCUUCGGGG--CAGCGGUGACAGGUGGUGCAUGGUUGUCGUCAGCUCGUGUCGUGAGAUGUU-GGGUUAAGUCCCGCAACGA-GCGCAACCCUUAUCUUUAGUUGCCAGCAUUCAGUU-GGGCACUCUAGAGAGACUGCCGUCGACAAGACGGAGGAAGGCGGGGAUGACGUC-AAAUCAU-CAUGCCCCUUAUGACCUGGGCUACACACGUGCUACAAU-GGUUGGUACAACGGGAUGCUACCUCGCGAGAGGACGCCAAUCUCUUAAAACCAAUCUCAGUUCGGAUUGUAGGCUGCAACUCGCCUACAUGA-AGUCGGAAUCGCUAGUAAU-CGCGGAUCAGCAUGCCGCGGUGAAUACGUUCCCGGGCCUU-GUACACACCGCCCGUCACACCACGGGAGUUUGCAACACC-CGAAG-UCG
>Br._invocatus_SEPV-7_-_gb|KF228917.1|
-GTCGAGCGAGGGTCTTCGGACC--------------CTAGCGGCGGACGGGTGAGTAACACGTAGGCAACCTGCCCATAAGACTGGGATAACATAGGGAAACTTATGCTAATACCGGATAGAGTCTTCTCCCGCATGAGAGAAGACGGAAAGGTGGCGCAA-GCTACCACTTATGGATGGGCCTGCGGCGCATTAGCTAGTTGGTGGGGTAACGGCCTACCAAGGCGACGATGCGTAGCCGACCTGAGAGGGTGACCGGCCACACTGGGACTGAGACACGGCCCAGACTCCTACGGGAGGCAGCAGTAGGGAATTTTCCACAATGGACGAAAGTCTGATGGAGCAACGCCGCGTGAACGATGAAGGCCTTCGGGTTGTAAAGTTCTGTTGTCAGGGACGAACAAGTATC-GTTCGAATAG--GGCGGTACCTTGACGGTACCTGACGAGAA-AGCCACGGCTAACTAC-GTGCCAGCAGCCGCGGTAATACGTAGGTGGCAAGCGTTGTCCGGATT-TATTGGGCGTAAAGCGCGCGCAGGCGGCTATGTAAGTCTGGTGTTAAAGCCCGGGGCTCAACCCCGGTTCG-CATCGGAAACTGTGTAGCTTGAGTGCAGAAGAGGAAAGCGGTATTCCACGTGTAGCGGTGAAATGCGTAGAGATGTGGAGGAACACCAGTGGCGAAGGCGGCTTTCTGGTCTGT-AACTGACGCTGAGGCGCGAAAGCGT-GGGGAGCAAACAGGATTAGATACCCTGGTAGTCCACGCCGTAAACGATGAGTGCTAGGTGTTAGGGGTTTCAATACCCTTAGTGCCGCAGCTAACGCAATAAGCACTCCGCCTGGGGAGTACGGTCGCAAGACTGAAACTCAAAGGAATTGACGGGGGCCCGCACAAGCGGTGGAGCATGTGGTTTAATTCGAAGCAACGCGAAGAACCTTACCAGGTCTTGACATCCCGCT-GACCGCTCTGGAGACAGAGC--TTCCCTTCGGGG--CAGCGGTGACAGGTGGTGCATGGTTGTCGTCAGCTCGTGTCGTGAGATGTT-GGGTTAAGTCCCGCAACGA-GCGCAACCCTTATCTTTAGTTGCCAGCATTCAGTT-GGGCACTCTAGAGAGACTGCCGTCGACAAGACGGAGGAAGGCGGGGATGACGTC-AAATCAT-CATGCCCCTTATGACCTGGGCTACACACGTGCTACAAT-GGTTGGTACAACGGGATGCTACCTCGCGAGAGGATGCCAATCTCTTAAAACCAATCTCAGTTCGGATTGTAGGCTGCAACTCGCCTACATGA-AGTCGGAATCGCTAGTAAT-CGCGGATCAGCATGCCGCGGTGAATACGTTCCCGGGCCTT-GTACACACCGCCCGTCACACCACGGGAGTTTGCAACACC-CGAAG-TCG
>B._subtilis_B-762_-_gb|HQ605916.1|
-GTCGAGCGGACAGA-TGGGAGCTTGCTCCC-TGATGTTAGCGGCGGACGGGTGAGTAACACGTGGGTAACCTGCCTGTAAGACTGGGATAACTCCGGGAAACCGGGGCTAATACCGGATGCTTGTTTGAACCGCATGGTTCAAACATAAAAGGTGGCTTCG-GCTACCACTTACAGATGGACCCGCGGCGCATTAGCTAGTTGGTGAGGTAACGGCTCACCAAGGCAACGATGCGTAGCCGACCTGAGAGGGTGATCGGCCACACTGGGACTGAGACACGGCCCAGACTCCTACGGGAGGCAGCAGTAGGGAATCTTCCGCAATGGACGAAAGTCTGACGGAGCAACGCCGCGTGAGTGATGAAGGTTTTCGGATCGTAAAGCTCTGTTGTTAGGGAAGAACAAGTACC-GTTCGAATAG--GGCGGTACCTTGACGGTACCTAACCAGAA-AGCCACGGCTAACTAC-GTGCCAGCAGCCGCGGTAATACGTAGGTGGCAAGCGTTGTCCGGAAT-TATTGGGCGTAAAGGGCTCGCAGGCGGTTTCTTAAGTCTGATGTGAAAGCCCCCGGCTCAACCGGGGAGGGTCATTGGAAACTGGGGAACTTGAGTGCAGAAGAGGAGAGTGGAATTCCACGTGTAGCGGTGAAATGCGTAGAGATGTGGAGGAACACCAGTGGCGAAGGCGACTCTCTGGTCTGT-AACTGACGCTGAGGAGCGAAAGCGT-GGGGAGCGAACAGGATTAGATACCCTGGTAGTCCACGCCGTAAACGATGAGTGCTAAGTGTTAGGGGGTTTCCGCCCCTTAGTGCTGCAGCTAACGCATTAAGCACTCCGCCTGGGGAGTACGGTCGCAAGACTGAAACTCAAAGGAATTGACGGGGGCCCGCACAAGCGGTGGAGCATGTGGTTTAATTCGAAGCAACGCGAAGAACCTTACCAGGTCTTGACATCCT-CT-GACAATCCTAGAGATAGGAC-GTCCCCTTCGGGGG-CAG-AGTGACAGGTGGTGCATGGTTGTCGTCAGCTCGTGTCGTGAGATGTT-GGGTTAAGTCCCGCAACGA-GCGCAACCCTTGATCTTAGTTGCCAGCATTCAGTT-GGGCACTCTAAGGTGACTGCCGGTGACAAACCGGAGGAAGGTGGGGATGACGTC-AAATCAT-CATGCCCCTTATGACCTGGGCTACACACGTGCTACAAT-GGACAGAACAAAGGGCAGCGAAACCGCGAGGTTAAGCCAATCCCACAAATCTGTTCTCAGTTCGGATCGCAGTCTGCAACTCGACTGCGTGA-AGCTGGAATCGCTAGTAAT-CGCGGATCAGCATGCCGCGGTGAATACGTTCCCGGGCCTT-GTACACACCGCCCGTCACACCACGAGAGTTTGTAACACC-CGAAG-TCG
>B._thuringiensis_kurstaki__-_gb|JQ669398.1|
-GTCGAGCGAATGGATTAAGAGCTTGCTCTTATGAAGTTAGCGGCGGACGGGTGAGTAACACGTGGGTAACCTGCCCATAAGACTGGGATAACTCCGGGAAACCGGGGCTAATACCGGATAACATTTTGAACTGCATGGTTCGAAATTGAAAGGCGGCTTCG-GCTGTCACTTATGGATGGACCCGCGTCGCATTAGCTAGTTGGTGAGGTAACGGCTCACCAAGGCAACGATGCGTAGCCGACCTGAGAGGGTGATCGGCCACACTGGGACTGAGACACGGCCCAGACTCCTACGGGAGGCAGCAGTAGGGAATCTTCCGCAATGGACGAAAGTCTGACGGAGCAACGCCGCGTGAGTGATGAAGGCTTTCGGGTCGTAAAACTCTGTTGTTAGGGAAGAACAAGTGCT-AGTTGAATAA--GCTGGCACCTTGACGGTACCTAACCAGAA-AGCCACGGCTAACTAC-GTGCCAGCAGCCGCGGTAATACGTAGGTGGCAAGCGTTATCCGGAAT-TATTGGGCGTAAAGCGCGCGCAGGTGGTTTCTTAAGTCTGATGTGAAAGCCCACGGCTCAACCGTGGAGGGTCATTGGAAACTGGGAGACTTGAGTGCAGAAGAGGAAAGTGGAATTCCATGTGTAGCGGTGAAATGCGTAGAGATATGGAGGAACACCAGTGGCGAAGGCGACTTTCTGGTCTGT-AACTGACACTGAGGCGCGAAAGCGT-GGGGAGCAAACAGGATTAGATACCCTGGTAGTCCACGCCGTAAACGATGAGTGCTAAGTGTTAGAGGGTTTCCGCCCTTTAGTGCTGAAGTTAACGCATTAAGCACTCCGCCTGGGGAGTACGGCCGCAAGGCTGAAACTCAAAGGAATTGACGGGGGCCCGCACAAGCGGTGGAGCATGTGGTTTAATTCGAAGCAACGCGAAGAACCTTACCAGGTCTTGACATCCT-CT-GAAAACCCTAGAGATAGGGC-TTCTCCTTCGGGAG-CAG-AGTGACAGGTGGTGCATGGTTGTCGTCAGCTCGTGTCGTGAGATGTT-GGGTTAAGTCCCGCAACGA-GCGCAACCCTTGATCTTAGTTGCCATCATTAAGTT-GGGCACTCTAAGGTGACTGCCGGTGACAAACCGGAGGAAGGTGGGGATGACGTC-AAATCAT-CATGCCCCTTATGACCTGGGCTACACACGTGCTACAAT-GGACGGTACAAAGAGCTGCAAGACCGCGAGGTGGAGCTAATCTCATAAAACCGTTCTCAGTTCGGATTGTAGGCTGCAACTCGCCTACATGA-AGCTGGAATCGCTAGTAAT-CGCGGATCAGCATGCCGCGGTGAATACGTTCCCGGGCCTT-GTACACACCGCCCGTCACACCACGAGAGTTTGTAACACC-CGAAG-TCG
>B._cereus_JBE0011_-_gb|FJ982661.1|
-GTCGAGCGAACGGATTAAGAGCTTGCTCTTAAGAAGTTAGCGGCGGACGGGTGAGTAACACGTGGGTAACCTGCCCATAAGACTGGGATAACTCCGGGAAACCGGGGCTAATACCGGATAACATCTAGCACCGCATGGTGCAAGATTGAAAGGCGGCTTCG-GCTGTCACTTATGGATGGACCCGCGTCGCATTAGCTAGTTGGTGAGGTAACGGCTCACCAAGGCGACGATGCGTAGCCGACCTGAGAGGGTGATCGGCCACACTGGGACTGAGACACGGCCCAGACTCCTACGGGAGGCAGCAGTAGGGAATCTTCCGCAATGGACGAAAGTCTGACGGAGCAACGCCGCGTGAGCGATGAAGGCCTTCGGGTCGTAAAGCTCTGTTGTTAGGGAAGAACAAGTGTG-AGTTGAATAA--GCTCATGCCTTGACGGTACCTAACCAGAA-AGCCACGGCTAACTAC-GTGCCAGCAGCCGCGGTAATACGTAGGTGGCAAGCGTTATCCGGAAT-TATTGGGCGTAAAGCGCGCGCAGGCGGTTTCTTAAGTCTGATGTGAAAGCCCACGGCTCAACCGTGGAGGGTCATTGGAAACTGGGAGACTTGAGTGCAGAAGAGGAGAGTGGAATTCCATGTGTAGCGGTGAAATGCGTAGAGATATGGAGGAACACCAGTGGCGAAGGCGACTCTCTGGTCTGT-AACTGACGCTGAGGCGCGAAAGCGT-GGGGAGCAAACAGGATTAGATACCCTGGTAGTCCACGCCGTAAACGATGAGTGCTAAGTGTTAGAGGGTTTCCGCCCTTTAGTGCTGAAGTTAACGCATTAAGCACTCCGCCTGGGGAGTACGGCCGCAAGGCTGAAACTCAAAGGAATTGACGGGGGCCCGCACAAGCGGTGGAGCATGTGGTTTAATTCGAAGCAACGCGAAGAACCTTACCAGGTCTTGACATCCT-CT-GACAACCCTAGAGATAGGGC-TTCCCCTTCGGGGG-CAG-AGTGACAGGTGGTGCATGGTTGTCGTCAGCTCGTGTCGTGAGATGTT-GGGTTAAGTCCCGCAACGA-GCGCAACCCTTGATCTTAGTTGCCATCATTCAGTT-GGGCACTCTAAGGTGACTGCCGGTGACAAACCGGAGGAAGGTGGGGATGACGTC-AAATCAT-CATGCCCCTTATGACCTGGGCTACACACGTGCTACAAT-GGACGGTACAAAGAGTCGCGAGACCGCGAGGTGGAGCTAATCTCATAAAACCGTTCTCAGTTCGGATTGTAGGCTGCAACTCGCCTACATGA-AGCTGGAATCGCTAGTAAT-CGCGGATCAGCATGCCGCGGTGAATACGTTCCCGGGCCTT-GTACACACCGCCCGTCACACCACGAGAGTTTGTAACACC-CGAAG-TCG
>Br._choshinensis_GNHG-10_-_gb|MF101006.1|
-GTCGAGCGAATCGA-CGGGAGCTTGCTCCC-TGAGATTAGCGGCGGACGGGTGAGTAACACGTGGGCAACCTGCCTATAAGACTGGGATAACTTCGGGAAACCGGAGCTAATACCGGATACGTTCTTTTCTCGCATGAGAGAAGATGGAAAGACGGTTTAC-GCTGTCACTTATAGATGGGCCCGCGGCGCATTAGCTAGTTGGTGAGGTAATGGCTCACCAAGGCGACGATGCGTAGCCGACCTGAGAGGGTGATCGGCCACACTGGGACTGAGACACGGCCCAGACTCCTACGGGAGGCAGCAGTAGGGAATCTTCCGCAATGGACGAAAGTCTGACGGAGCAACGCCGCGTGAACGAAGAAGGCCTTCGGGTCGTAAAGTTCTGTTGTTAGGGAAGAACAAGTACC-A---GAGTAACTGCTGGTACCTTGACGGTACCTAACCAGAA-AGCCACGGCTAACTAC-GTGCCAGCAGCCGCGGTAATACGTAGGTGGCAAGCGTTGTCCGGAAT-TATTGGGCGTAAAGCGCGCGCAGGTGGTTCCTTAAGTCTGATGTGAAAGCCCACGGCTCAACCGTGGAGGGTCATTGGAAACTGGGGAACTTGAGTGCAGAAGAGGAAAGTGGAATTCCAAGTGTAGCGGTGAAATGCGTAGAGATTTGGAGGAACACCAGTGGCGAAGGCGACTTTCTGGTCTGT-AACTGACACTGAGGCGCGAAAGCGT-GGGGAGCAAACAGGATTAGATACCCTGGTAGTCCACGCCGTAAACGATGAGTGCTAAGTGTTAGAGGGTTTCCGCCCTTTAGTGCTGCAGCTAACGCATTAAGCACTCCGCCTGGGGAGTACGGCCGCAAGGCTGAAACTCAAAGGAATTGACGGGGGCCCGCACAAGCGGTGGAGCATGTGGTTTAATTCGAAGCAACGCGAAGAACCTTACCAGGTCTTGACATCCT-CT-GACAACCCTAGAGATAGGGCTTTCCCCTTCGGGGGACAG-AGTGACAGGTGGTGCATGGTTGTCGTCAGCTCGTGTCGTGAGATGTT-GGGTTAAGTCCCGCAACGA-GCGCAACCCTTGATCTTAGTTGCCAGCATTCAGTT-GGGCACTCTAAGGTGACTGCCGGTGACAAACCGGAGGAAGGTGGGGATGACGTC-AAATCAT-CATGCCCCTTATGACCTGGGCTACACACGTGCTACAAT-GGATGGTACAAAGGGCTGCAAACCTGCGAAGGTAAGCGAATCCCATAAAGCCATTCTCAGTTCGGATTGCAGGCTGCAACTCGCCTGCATGA-AGCCGGAATCGCTAGTAAT-CGCGGATCAGCATGCCGCGGTGAATACGTTCCCGGGCCTT-GTACACACCGCCCGTCACACCACGAGAGTTTGTAACACC-CGAAG-TCG
>B._megaterium_OSS_4_-_gb|EU124555.1|
-GTCGAGCGAACTGATTAGAAGCTTGCTTCTATGACGTTAGCGGCGGACGGGTGAGTAACACGTGGGCAACCTGCCTGTAAGACTGGGATAACTTCGGGAAACCGAAGCTAATACCGGATAGGATCTTCTCCTTCATGGGAGATGATTGAAAGATGGTTTCG-GCTATCACTTACAGATGGGCCCGCGGTGCATTAGCTAGTTGGTGAGGTAACGGCTCACCAAGGCAACGATGCATAGCCGACCTGAGAGGGTGATCGGCCACACTGGGACTGAGACACGGCCCAGACTCCTACGGGAGGCAGCAGTAGGGAATCTTCCGCAATGGACGAAAGTCTGACGGAGCAACGCCGCGTGAGTGATGAAGGCTTTCGGGTCGTAAAACTCTGTTGTTAGGGAAGAACAAGTACA-A---GAGTAACTGCTTGTACCTTGACGGTACCTAACCAGAA-AGCCACGGCTAACTAC-GTGCCAGCAGCCGCGGTAATACGTAGGTGGCAAGCGTTATCCGGAAT-TATTGGGCGTAAAGCGCGCGCAGGCGGTTTCTTAAGTCTGATGTGAAAGCCCACGGCTCAACCGTGGAGGGTCATTGGAAACTGGGGAACTTGAGTGCAGAAGAGAAAAGCGGAATTCCACGTGTAGCGGTGAAATGCGTAGAGATGTGGAGGAACACCAGTGGCGAAGGCGGCTTTTTGGTCTGT-AACTGACGCTGAGGCGCGAAAGCGT-GGGGAGCAAACAGGATTAGATACCCTGGTAGTCCACGCCGTAAACGATGAGTGCTAAGTGTTAGAGGGTTTCCGCCCTTTAGTGCTGCAGCTAACGCATTAAGCACTCCGCCTGGGGAGTACGGTCGCAAGACTGAAACTCAAAGGAATTGACGGGGGCCCGCACAAGCGGTGGAGCATGTGGTTTAATTCGAAGCAACGCGAAGAACCTTACCAGGTCTTGACATCCT-CT-GACAACTCTAGAGATAGAGCGTTCCCCTTCGGGGGACAG-AGTGACAGGTGGTGCATGGTTGTCGTCAGCTCGTGTCGTGAGATGTT-GGGTTAAGTCCCGCAACGA-GCGCAACCCTTGATCTTAGTTGCCAGCATTTAGTT-GGGCACTCTAAGGTGACTGCCGGTGACAAACCGGAGGAAGGTGGGGATGACGTC-AAATCAT-CATGCCCCTTATGACCTGGGCTACACACGTGCTACAAT-GGATGGTACAAAGGGCTGCAAGACCGCGAGGTCAAGCCAATCCCATAAAACCATTCTCAGTTCGGATTGTAGGCTGCAACTCGCCTACATGA-AGCTGGAATCGCTAGTAAT-CGCGGATCAGCATGCCGCGGTGAATACGTTCCCGGGCCTT-GTACACACCGCCCGTCACACCACGAGAGTTTGTAACACC-CGAAG-TCG
