# Supplementary material for: Endophytic ability of the insecticidal bacterium Brevibacillus laterosporus in Brassica
Source: PLoS One. 2019 May 22;14(5):e0216341. doi: 10.1371/journal.pone.0216341 (PMC6530831; doi:10.1371/journal.pone.0216341)
Supplement: S7 Data — (XLSX) [file pone.0216341.s017.xlsx]

## Sheet: Raw data + graph
	Pottle	Treatment	Day 1 (16-01`-2015)		Day 2 (17-01-2015)		Day 3 (18-01-2015)		Day 4 (19-01-2015)
			# Alive	# Dead	# Alive	# Dead	# Alive	# Dead	# Alive	# Dead
	1	1951A 400ml/2L culture full strength	4	1	2	3	2	3	2	3
	2	Negative control	5	0	5	0	2	3	2	3
	3	1951A 200ml/L culture full strength	4	1	2	3	0	5	0	5
	4	1951A 200ml/2L culture full strength	4	1	2	3	2	3	2	3
	5	1951A 100ml/L culture full strength	2	2	0	5	0	5	0	5
	6	1951A 200ml/L culture 1:10 dilution	5	0	5	0	5	0	5	0
	7	1951A 200ml/2L culture 1:10 dilution	4	1	4	1	4	1	4	1
	8	1951A 400ml/2L culture 1:10 dilution	3	2	3	2	2	3	2	3
	9	1951A 100ml/L culture 1:10 dilution	5	0	5	0	5	0	5	0
	10	DiPel 0.001 g/L	1	4	0	5	0	5	0	5
	11	1951A 400ml/2L culture full strength	3	1	3	2	1	4	1	4
	12	1951A 100ml/L culture full strength	3	1	1	4	0	5	0	5
	13	1951A 200ml/L culture full strength	4	0	2	3	1	4	1	4
	14	1951A 400ml/2L culture 1:10 dilution	4	1	3	2	3	2	3	2
	15	1951A 100ml/L culture 1:10 dilution	5	0	5	0	5	0	5	0
	16	DiPel 0.001 g/L	0	5	0	5	0	5	0	5
	17	1951A 200ml/2L culture full strength	1	3	1	4	1	4	1	4
	18	1951A 200ml/L culture 1:10 dilution	5	0	5	0	5	0	5	0
	19	1951A 200ml/2L culture 1:10 dilution	5	0	5	0	5	0	5	0
	20	Negative control	5	0	4	1	4	1	3	2
	21	1951A 100ml/L culture full strength	2	3	1	4	1	4	0	5
	22	1951A 200ml/2L culture 1:10 dilution	5	0	4	0	4	0	4	0
	23	DiPel 0.001 g/L	1	4	0	5	0	5	0	5
	24	1951A 200ml/L culture full strength	5	0	4	1	4	1	4	1
	25	1951A 400ml/2L culture 1:10 dilution	5	0	5	0	5	0	5	0
	26	1951A 100ml/L culture 1:10 dilution	5	0	5	0	5	0	4	1
	27	Negative control	6	0	6	0	6	0	6	0
	28	1951A 200ml/2L culture full strength	5	0	5	0	5	0	5	0
	29	1951A 200ml/L culture 1:10 dilution	5	0	4	1	4	1	4	1
	30	1951A 400ml/2L culture full strength	5	0	2	3	2	3	2	3
	Pottle	Treatment	Day 1 (16-01`-2015)		Day 2 (17-01-2015)		Day 3 (18-01-2015)		Day 4 (19-01-2015)		Day 1				Day 2				Day 3				Day 4
			# Alive	# Dead	# Alive	# Dead	# Alive	# Dead	# Alive	# Dead	Cumulative mortality Block 1	Cumulative mortality Biock 2	Cumulative mortality Block 3	Cumulative mortality Blocks 1-3	Cumulative mortality Block 1	Cumulative mortality Biock 2	Cumulative mortality Block 3	Cumulative mortality Blocks 1-3	Cumulative mortality Block 1	Cumulative mortality Biock 2	Cumulative mortality Block 3	Cumulative mortality Blocks 1-3	Cumulative mortality Block 1	Cumulative mortality Biock 2	Cumulative mortality Block 3	Cumulative mortality Blocks 1-3
	9	1951A 100ml/L culture 1:10 dilution	5	0	5	0	5	0	5	0	0	0	0	0	0	0	0	0	0	0	0	0	0	0	20	6.66667
	15	1951A 100ml/L culture 1:10 dilution	5	0	5	0	5	0	5	0
	26	1951A 100ml/L culture 1:10 dilution	5	0	5	0	5	0	4	1
	12	1951A 100ml/L culture full strength	3	1	1	4	0	5	0	5	40	60	60	53.3333	80	80	100	86.6667	100	80	100	93.3333	100	100	100	100
	21	1951A 100ml/L culture full strength	2	3	1	4	1	4	0	5
	5	1951A 100ml/L culture full strength	2	2	0	5	0	5	0	5
	7	1951A 200ml/2L culture 1:10 dilution	4	1	4	1	4	1	4	1	20	0	0	6.66667	20	0	20	13.3333	20	0	20	13.3333	20	0	20	13.3333
	19	1951A 200ml/2L culture 1:10 dilution	5	0	5	0	5	0	5	0
	22	1951A 200ml/2L culture 1:10 dilution	5	0	4	0	4	0	4	0
	4	1951A 200ml/2L culture full strength	4	1	2	3	2	3	2	3	20	80	0	33.3333	60	80	0	46.6667	60	80	0	46.6667	60	80	0	46.6667
	17	1951A 200ml/2L culture full strength	1	3	1	4	1	4	1	4
	28	1951A 200ml/2L culture full strength	5	0	5	0	5	0	5	0
	6	1951A 200ml/L culture 1:10 dilution	5	0	5	0	5	0	5	0	0	0	0	0	0	0	20	6.66667	0	0	20	6.66667	0	0	20	6.66667
	18	1951A 200ml/L culture 1:10 dilution	5	0	5	0	5	0	5	0
	29	1951A 200ml/L culture 1:10 dilution	5	0	4	1	4	1	4	1
	3	1951A 200ml/L culture full strength	4	1	2	3	0	5	0	5	20	20	0	13.3333	60	60	20	46.6667	100	80	20	66.6667	100	80	20	66.6667
	13	1951A 200ml/L culture full strength	4	0	2	3	1	4	1	4
	24	1951A 200ml/L culture full strength	5	0	4	1	4	1	4	1
	8	1951A 400ml/2L culture 1:10 dilution	3	2	3	2	2	3	2	3	40	20	0	20	40	40	0	26.6667	60	40	0	33.3333	60	40	0	33.3333
	14	1951A 400ml/2L culture 1:10 dilution	4	1	3	2	3	2	3	2
	25	1951A 400ml/2L culture 1:10 dilution	5	0	5	0	5	0	5	0
	1	1951A 400ml/2L culture full strength	4	1	2	3	2	3	2	3	20	40	0	20	60	40	60	53.3333	60	80	60	66.6667	60	80	60	66.6667
	11	1951A 400ml/2L culture full strength	3	1	3	2	1	4	1	4
	30	1951A 400ml/2L culture full strength	5	0	2	3	2	3	2	3
	10	DiPel 0.001 g/L	1	4	0	5	0	5	0	5	80	100	80	86.6667	100	100	100	100	100	100	100	100	100	100	100	100
	16	DiPel 0.001 g/L	0	5	0	5	0	5	0	5
	23	DiPel 0.001 g/L	1	4	0	5	0	5	0	5
	2	Negative control	5	0	5	0	2	3	2	3	0	0	0	0	0	20	0	6.66667	60	20	0	26.6667	60	40	0	33.3333
	20	Negative control	5	0	4	1	4	1	3	2
	27	Negative control	6	0	6	0	6	0	6	0
		Treatment	Day 1	Day 2	Day 3	Day 4
		Negative control (mLB+ medium)	11.1111	16.6667	33.3333	38.8889
		Dipel 32000 U/ml	86.6667	100	100	100
		Culture 1, full strength (2.3 x 10^9 spores/ml)	53.3333	86.6667	93.3333	100
		Culture 1, 1:10 dilution (2.3 x 10^8 spores/ml)	0	0	0	6.66667
		Culture 2, full strength (1.6 x 10^9 spores/ml)	13.3333	46.6667	66.6667	66.6667
		Culture 2, 1:10 dilution (1.6 x^8 spores/ml)	0	6.66667	6.66667	6.66667
		Culture 3, full strength (4.0 x 10^8 spores/ml)	33.3333	46.6667	46.6667	46.6667
		Culture 3, 1:10 dilution (4.0 x 10^7 spores/ml)	6.66667	13.3333	13.3333	13.3333
		Culture 4, full strength (2.7 x 10^8 spores/ml)	20	53.3333	66.6667	66.6667
		Culture 4, 1:10 dilution (2.7 x 10^7 spores/ml)	20	26.6667	33.3333	33.3333
		S10 Fig. Bioassay against diamondback moth larvae with Brevibacillus laterosporus 1951 sporulated cultures, cultured in different conditions. General ANOVA, days 2 and 3, LSD = 5%. All full strength cultures had a significantly higher cumulative mortality compared to the negative control on day 2 (P = 0.004). Only full strength Culture 1 had a significantly higher mortality compared to the negati…

## Sheet: ANOVAs
	Day 2 (17/01/2015)						Genstat input day 2 (unsorted)				Genstat input day 2 (sorted)							Day 3 (18/01/2015)						Genstat input day 3 (unsorted)				Genstat input day 3 (sorted)							Day 4 (19/01/2015)						Genstat input day 4 (unsorted)				Genstat input day 4 (sorted)
			Block 1	Block 2	Block 3															Block 1	Block 2	Block 3															Block 1	Block 2	Block 3
	No.	Treatment	#alive	#alive	#alive		Block!	Treatment!	Cumulative mortality (%)		Block!	Treatment!	Cumulative mortality (%)					No.	Treatment	#alive	#alive	#alive		Block!	Treatment!	Cumulative mortality (%)		Block!	Treatment!	Cumulative mortality (%)					No.	Treatment	#alive	#alive	#alive		Block!	Treatment!	Cumulative mortality (%)		Block!	Treatment!	Cumulative mortality (%)
	1	Negative control	5	4	6		1	Negative control	0					1	1951A 100ml/L culture 1:10 dilution	0		1	Negative control	2	4	6		1	Negative control	60					1	1951A 100ml/L culture 1:10 dilution	0		1	Negative control	2	3	6		1	Negative control	60		1	1951A 100ml/L culture 1:10 dilution	0
	2	DiPel 0.001 g/L	0	0	0		1	DiPel 0.001 g/L	100					2	1951A 100ml/L culture 1:10 dilution	0		2	DiPel 0.001 g/L	0	0	0		1	DiPel 0.001 g/L	100					2	1951A 100ml/L culture 1:10 dilution	0		2	DiPel 0.001 g/L	0	0	0		1	DiPel 0.001 g/L	100		2	1951A 100ml/L culture 1:10 dilution	0
	3	1951A 100ml/L culture full strength	1	1	0		1	1951A 100ml/L culture full strength	80					3	1951A 100ml/L culture 1:10 dilution	0		3	1951A 100ml/L culture full strength	0	1	0		1	1951A 100ml/L culture full strength	100					3	1951A 100ml/L culture 1:10 dilution	0		3	1951A 100ml/L culture full strength	0	0	0		1	1951A 100ml/L culture full strength	100		3	1951A 100ml/L culture 1:10 dilution	20
	4	1951A 100ml/L culture 1:10 dilution	5	5	5		1	1951A 100ml/L culture 1:10 dilution	0		1	1951A 100ml/L culture full strength	80					4	1951A 100ml/L culture 1:10 dilution	5	5	5		1	1951A 100ml/L culture 1:10 dilution	0		1	1951A 100ml/L culture full strength	100					4	1951A 100ml/L culture 1:10 dilution	5	5	4		1	1951A 100ml/L culture 1:10 dilution	0					1	1951A 100ml/L culture full strength
	5	1951A 200ml/L culture full strength	2	2	4		1	1951A 200ml/L culture full strength	60		2	1951A 100ml/L culture full strength	80					5	1951A 200ml/L culture full strength	0	1	4		1	1951A 200ml/L culture full strength	100		2	1951A 100ml/L culture full strength	80					5	1951A 200ml/L culture full strength	0	1	4		1	1951A 200ml/L culture full strength	100					2	1951A 100ml/L culture full strength
	6	1951A 200ml/L culture 1:10 dilution	5	5	4		1	1951A 200ml/L culture 1:10 dilution	0		3	1951A 100ml/L culture full strength	100					6	1951A 200ml/L culture 1:10 dilution	5	5	4		1	1951A 200ml/L culture 1:10 dilution	0		3	1951A 100ml/L culture full strength	100					6	1951A 200ml/L culture 1:10 dilution	5	5	4		1	1951A 200ml/L culture 1:10 dilution	0					3	1951A 100ml/L culture full strength
	7	1951A 200ml/2L culture full strength	2	1	5		1	1951A 200ml/2L culture full strength	60		1	1951A 200ml/2L culture 1:10 dilution	20					7	1951A 200ml/2L culture full strength	2	1	5		1	1951A 200ml/2L culture full strength	60		1	1951A 200ml/2L culture 1:10 dilution	20					7	1951A 200ml/2L culture full strength	2	1	5		1	1951A 200ml/2L culture full strength	60		1	1951A 200ml/2L culture 1:10 dilution	20
	8	1951A 200ml/2L culture 1:10 dilution	4	5	4		1	1951A 200ml/2L culture 1:10 dilution	20		2	1951A 200ml/2L culture 1:10 dilution	0					8	1951A 200ml/2L culture 1:10 dilution	4	5	4		1	1951A 200ml/2L culture 1:10 dilution	20		2	1951A 200ml/2L culture 1:10 dilution	0					8	1951A 200ml/2L culture 1:10 dilution	4	5	4		1	1951A 200ml/2L culture 1:10 dilution	20		2	1951A 200ml/2L culture 1:10 dilution	0
	9	1951A 400ml/2L culture full strength	2	3	2		1	1951A 400ml/2L culture full strength	60		3	1951A 200ml/2L culture 1:10 dilution	20					9	1951A 400ml/2L culture full strength	2	1	2		1	1951A 400ml/2L culture full strength	60		3	1951A 200ml/2L culture 1:10 dilution	20					9	1951A 400ml/2L culture full strength	2	1	2		1	1951A 400ml/2L culture full strength	60		3	1951A 200ml/2L culture 1:10 dilution	20
	10	1951A 400ml/2L culture 1:10 dilution	3	3	5		1	1951A 400ml/2L culture 1:10 dilution	40		1	1951A 200ml/2L culture full strength	60					10	1951A 400ml/2L culture 1:10 dilution	2	3	5		1	1951A 400ml/2L culture 1:10 dilution	60		1	1951A 200ml/2L culture full strength	60					10	1951A 400ml/2L culture 1:10 dilution	2	3	5		1	1951A 400ml/2L culture 1:10 dilution	60		1	1951A 200ml/2L culture full strength	60
							2	Negative control	20		2	1951A 200ml/2L culture full strength	80											2	Negative control	20		2	1951A 200ml/2L culture full strength	80											2	Negative control	40		2	1951A 200ml/2L culture full strength	80
							2	DiPel 0.001 g/L	100		3	1951A 200ml/2L culture full strength	0											2	DiPel 0.001 g/L	100		3	1951A 200ml/2L culture full strength	0											2	DiPel 0.001 g/L	100		3	1951A 200ml/2L culture full strength	0
							2	1951A 100ml/L culture full strength	80		1	1951A 200ml/L culture 1:10 dilution	0											2	1951A 100ml/L culture full strength	80		1	1951A 200ml/L culture 1:10 dilution	0											2	1951A 100ml/L culture full strength	100		1	1951A 200ml/L culture 1:10 dilution	0
							2	1951A 100ml/L culture 1:10 dilution	0		2	1951A 200ml/L culture 1:10 dilution	0											2	1951A 100ml/L culture 1:10 dilution	0		2	1951A 200ml/L culture 1:10 dilution	0											2	1951A 100ml/L culture 1:10 dilution	0		2	1951A 200ml/L culture 1:10 dilution	0
							2	1951A 200ml/L culture full strength	60		3	1951A 200ml/L culture 1:10 dilution	20											2	1951A 200ml/L culture full strength	80		3	1951A 200ml/L culture 1:10 dilution	20											2	1951A 200ml/L culture full strength	80		3	1951A 200ml/L culture 1:10 dilution	20
							2	1951A 200ml/L culture 1:10 dilution	0		1	1951A 200ml/L culture full strength	60											2	1951A 200ml/L culture 1:10 dilution	0		1	1951A 200ml/L culture full strength	100											2	1951A 200ml/L culture 1:10 dilution	0		1	1951A 200ml/L culture full strength	100
							2	1951A 200ml/2L culture full strength	80		2	1951A 200ml/L culture full strength	60											2	1951A 200ml/2L culture full strength	80		2	1951A 200ml/L culture full strength	80											2	1951A 200ml/2L culture full strength	80		2	1951A 200ml/L culture full strength	80
							2	1951A 200ml/2L culture 1:10 dilution	0		3	1951A 200ml/L culture full strength	20											2	1951A 200ml/2L culture 1:10 dilution	0		3	1951A 200ml/L culture full strength	20											2	1951A 200ml/2L culture 1:10 dilution	0		3	1951A 200ml/L culture full strength	20
							2	1951A 400ml/2L culture full strength	40		1	1951A 400ml/2L culture 1:10 dilution	40											2	1951A 400ml/2L culture full strength	80		1	1951A 400ml/2L culture 1:10 dilution	60											2	1951A 400ml/2L culture full strength	80		1	1951A 400ml/2L culture 1:10 dilution	60
							2	1951A 400ml/2L culture 1:10 dilution	40		2	1951A 400ml/2L culture 1:10 dilution	40											2	1951A 400ml/2L culture 1:10 dilution	40		2	1951A 400ml/2L culture 1:10 dilution	40											2	1951A 400ml/2L culture 1:10 dilution	40		2	1951A 400ml/2L culture 1:10 dilution	40
							3	Negative control	0		3	1951A 400ml/2L culture 1:10 dilution	0											3	Negative control	0		3	1951A 400ml/2L culture 1:10 dilution	0											3	Negative control	0		3	1951A 400ml/2L culture 1:10 dilution	0
							3	DiPel 0.001 g/L	100		1	1951A 400ml/2L culture full strength	60											3	DiPel 0.001 g/L	100		1	1951A 400ml/2L culture full strength	60											3	DiPel 0.001 g/L	100		1	1951A 400ml/2L culture full strength	60
							3	1951A 100ml/L culture full strength	100		2	1951A 400ml/2L culture full strength	40											3	1951A 100ml/L culture full strength	100		2	1951A 400ml/2L culture full strength	80											3	1951A 100ml/L culture full strength	100		2	1951A 400ml/2L culture full strength	80
							3	1951A 100ml/L culture 1:10 dilution	0		3	1951A 400ml/2L culture full strength	60											3	1951A 100ml/L culture 1:10 dilution	0		3	1951A 400ml/2L culture full strength	60											3	1951A 100ml/L culture 1:10 dilution	20		3	1951A 400ml/2L culture full strength	60
							3	1951A 200ml/L culture full strength	20					1	DiPel 0.001 g/L	100								3	1951A 200ml/L culture full strength	20					1	DiPel 0.001 g/L	100								3	1951A 200ml/L culture full strength	20					1	DiPel 0.001 g/L
							3	1951A 200ml/L culture 1:10 dilution	20					2	DiPel 0.001 g/L	100								3	1951A 200ml/L culture 1:10 dilution	20					2	DiPel 0.001 g/L	100								3	1951A 200ml/L culture 1:10 dilution	20					2	DiPel 0.001 g/L
							3	1951A 200ml/2L culture full strength	0					3	DiPel 0.001 g/L	100								3	1951A 200ml/2L culture full strength	0					3	DiPel 0.001 g/L	100								3	1951A 200ml/2L culture full strength	0					3	DiPel 0.001 g/L
							3	1951A 200ml/2L culture 1:10 dilution	20		1	Negative control	0											3	1951A 200ml/2L culture 1:10 dilution	20		1	Negative control	60											3	1951A 200ml/2L culture 1:10 dilution	20		1	Negative control	60
							3	1951A 400ml/2L culture full strength	60		2	Negative control	20											3	1951A 400ml/2L culture full strength	60		2	Negative control	20											3	1951A 400ml/2L culture full strength	60		2	Negative control	40
							3	1951A 400ml/2L culture 1:10 dilution	0		3	Negative control	0											3	1951A 400ml/2L culture 1:10 dilution	0		3	Negative control	0											3	1951A 400ml/2L culture 1:10 dilution	0		3	Negative control	0
											Analysis of variance day 2 (Genstat output)																	Analysis of variance day 3 (Genstat output)																	Analysis of variance day 4 (Genstat output)
											Variate: Cumulative_mortality (%)																	Variate: Cumulative_mortality (%)																	Variate: Cumulative_mortality (%)
											Source of variation	d.f.	s.s.	m.s.	v.r.	F pr.												Source of variation	d.f.	s.s.	m.s.	v.r.	F pr.												Source of variation	d.f.	s.s.	m.s.	v.r.
											Treatment	7	16250	2321.4	5.33	0.004												Treatment	7	18650	2664.3	4.66	0.007												Treatment	7	12650	1807.1	3.05
											Block	2	833.3	416.7	0.96	0.408												Block	2	3733.3	1866.7	3.27	0.068												Block	2	3433.3	1716.7	2.9
											Residual	14	6100	435.7														Residual	14	8000	571.4														Residual	14	8300	592.9
											Total	23	23183.3															Total	23	30383.3															Total	23	24383.3
											Message: the following units have large residuals.																	Tables of means																	Tables of means
											*units* 9	-38.3	s.e. 15.9															Variate: Cumulative_mortality (%)																	Variate: Cumulative_mortality (%)
																												Grand mean 44.2																	Grand mean 34.2
											Tables of means
																													Treatment	1951A 100ml/L culture full strength																Treatment	1951A 100ml/L culture 1:10 dilution
											Variate: Cumulative_mortality (%)																			93.3																	6.7
											Grand mean 35.8																		Treatment	1951A 200ml/2L culture 1:10 dilution																Treatment	1951A 200ml/2L culture 1:10 dilution
																														13.3																	13.3
												Treatment	1951A 100ml/L culture full strength
													86.7																Treatment	1951A 200ml/2L culture full strength																Treatment	1951A 200ml/2L culture full strength
																														46.7																	46.7
												Treatment	1951A 200ml/2L culture 1:10 dilution
													13.3																Treatment	1951A 200ml/L culture 1:10 dilution																Treatment	1951A 200ml/L culture 1:10 dilution
																														6.7																	6.7
												Treatment	1951A 200ml/2L culture full strength
													46.7																Treatment	1951A 200ml/L culture full strength																Treatment	1951A 200ml/L culture full strength
																														66.7																	66.7
												Treatment	1951A 200ml/L culture 1:10 dilution
													6.7																Treatment	1951A 400ml/2L culture 1:10 dilution																Treatment	1951A 400ml/2L culture 1:10 dilution
																														33.3																	33.3
												Treatment	1951A 200ml/L culture full strength
													46.7																Treatment	1951A 400ml/2L culture full strength																Treatment	1951A 400ml/2L culture full strength
																														66.7																	66.7
												Treatment	1951A 400ml/2L culture 1:10 dilution
													26.7																Treatment	Negative control																Treatment	Negative control
																														26.7																	33.3
												Treatment	1951A 400ml/2L culture full strength
													53.3																Block	1	2	3														Block	1	2	3
																														57.5	47.5	27.5															45	40	17.5
												Treatment	Negative control
													6.7
																												Least significant differences of means (5% level)																	Least significant differences of means (5% level)
												Block	1	2	3
													40	40	27.5													Table	Treatment	Block															Table	Treatment	Block
																												rep.	3	8															rep.	3	8
																												d.f.	14	14															d.f.	14	14
											Least significant differences of means (5% level)																	l.s.d.	41.86	25.64															l.s.d.	42.64	26.11
																												l.s.e.	29.5995																l.s.e.	30.151
											Table	Treatment	Block
											rep.	3	8															33 APLOT [RMETHOD=simple] fitted,normal,halfnormal,histogram																	33 APLOT [RMETHOD=simple] fitted,normal,halfnormal,histogram
											d.f.	14	14															34 AGRAPH [METHOD=means; PSE=differences] X=																	34 AGRAPH [METHOD=means; PSE=differences] X=
											l.s.d.	36.55	22.38
											l.s.e	25.8448
											33 APLOT [RMETHOD=simple] fitted,normal,halfnormal,histogram
											34 AGRAPH [METHOD=means; PSE=differences] X=
[truncated: 1 more columns]
